# Supplementary material for: Reconstruction of the genome-scale metabolic network model of Sinorhizobium fredii CCBAU45436 for free-living and symbiotic states
Source: Front Bioeng Biotechnol. 2024 Mar 25;12:1377334. doi: 10.3389/fbioe.2024.1377334 (PMC10999553; doi:10.3389/fbioe.2024.1377334)
Supplement: Supplementary file 1 [file Table2.XLSX]

## Sheet: Sheet1
LB and UB by E-Flux
	C08		W05		Stable phase		Logarithmic phase
Rxn	LB	UB	LB	UB	LB	UB	LB	UB
r_0001	0	1000	0	1000	0	1000	0	888.889
r_0002	0	996.856	0	996.856	0	997.804	0	997.804
r_0003	-1000	1000	-1000	1000	-1000	1000	-1000	1000
r_0004	0	0.00778196	0	0.00778196	0	1.12e-08	0	1.12e-08
r_0005	0	142.635	0	142.635	0	142.494	0	142.494
r_0006	0	141.857	0	141.857	0	142.494	0	142.494
r_0007	-2.75e-06	4.13e-06	-2.75e-06	4.13e-06	-6.77e-06	1.02e-05	-6.77e-06	1.02e-05
r_0008	0	998.402	0	998.402	0	999.232	0	953.812
r_0009	0	2.31e-07	0	2.31e-07	0	0.400261	0	0.400261
r_0010	0	988.006	0	988.006	0	876.553	0	993.427
r_0011	0	1000	0	1000	0	1000	0	1000
r_0012	0	5.17e-07	0	5.17e-07	0	1.11e-08	0	5.55e-09
r_0013	-2.47331	0	-2.47331	0	-2.205	0	-2.52	0
r_0014	0	141.857	0	141.857	0	142.494	0	142.494
r_0015	0	1000	0	1000	0	1000	0	1000
r_0016	0	0.847559	0	0.847559	0	1.01714	0	1.01714
r_0017	-0.00259536	0	-0.00259536	0	-0.0248306	0	-0.0259102	0
r_0018	0	988.006	0	988.006	0	993.427	0	993.427
r_0019	0	2.31e-07	0	2.31e-07	0	0.400261	0	0.366906
r_0020	-0.0077836	0	-0.0077836	0	-4.06e-06	0	-4.06e-06	0
r_0021	0	0.01	0	0.01	0	0.01	0	0.01
r_0022	0	1000	0	1000	0	692.308	0	1000
r_0023	0	4.13e-06	0	4.13e-06	0	7.06154e-06	0	1.02e-05
r_0024	0	0.847559	0	0.847559	0	1.01714	0	1.01714
r_0025	0	2.75e-06	0	2.75e-06	0	6.77e-06	0	4.51333e-06
r_0026	0	1000	0	1000	0	1000	0	857.143
r_0027	0	1.65e-06	0	1.65e-06	0	4.06e-06	0	3.045e-06
r_0028	-0.0129727	0	-0.0129727	0	-0.350739	0	-0.350739	0
r_0029	0	4.13e-06	0	4.13e-06	0	1.02e-05	0	1.02e-05
r_0030	-141.857	0	-141.857	0	-122.137	0	-142.494	0
r_0031	0	995.888	0	995.888	0	996.604	0	996.604
r_0032	-1000	1.14e-07	-1000	1.14e-07	-999.802	0.197577	-999.802	0.197577
r_0033	0	1.38e-06	0	1.38e-06	0	3.38e-06	0	3.38e-06
r_0034	0	1.44	0	1.44	0	1.44	0	1.44
r_0035	0	5.17e-07	0	5.17e-07	0	1.11e-08	0	1.11e-08
r_0036	0	3.13e-08	0	3.13e-08	0	0.0451717	0	0.0542061
r_0037	0	0.778195	0	0.778195	0	0.186553	0	0.215254
r_0038	0	1.18e-06	0	1.18e-06	0	0.298921	0	0.298921
r_0039	0	1000	0	1000	0	800	0	1000
r_0040	0	3.13e-08	0	3.13e-08	0	0.0451717	0	0.0542061
r_0041	0	2.75e-06	0	2.75e-06	0	5.50063e-06	0	6.77e-06
r_0042	-1000	1000	-1000	1000	-250	250	-1000	1000
r_0043	0	1000	0	1000	0	666.667	0	1000
r_0044	0	988.006	0	988.006	0	993.427	0	913.953
r_0045	0	0	0	0	0	0	0	0
r_0046	0	0.778197	0	0.778197	0	0.311099	0	0.311099
r_0047	0	1.1e-06	0	1.1e-06	0	2.25833e-06	0	2.71e-06
r_0048	0	1000	0	1000	0	499.88	0	999.76
r_0049	0	142.635	0	142.635	0	106.87	0	142.494
r_0050	0	185.64	0	185.64	0	186.268	0	186.268
r_0051	-2.47331	0	-2.47331	0	-1.575	0	-2.52	0
r_0052	-141.857	0	-141.857	0	-122.137	0	-142.494	0
r_0053	0	766.656	0	766.656	0	767.842	0	767.842
r_0054	-999.992	1000	-999.992	1000	-1000	1000	-1000	1000
r_0055	0	5.17e-07	0	5.17e-07	0	1.11e-08	0	1.11e-08
r_0056	0	1000	0	1000	0	869.565	0	1000
r_0057	0	0.778197	0	0.778197	0	0.311099	0	0.311099
r_0058	0	1.38e-06	0	1.38e-06	0	2.25333e-06	0	3.38e-06
r_0059	0	4.13e-06	0	4.13e-06	0	1.02e-05	0	1.02e-05
r_0060	0	1.18e-06	0	1.18e-06	0	0.298921	0	0.298921
r_0061	-1000	0.778198	-1000	0.778198	-1000	0.492184	-833.333	0.410153
r_0062	-998.444	852.751	-998.444	852.751	-999.087	854.025	-999.087	854.025
r_0063	0	141.857	0	141.857	0	142.494	0	142.494
r_0064	0	1.18e-06	0	1.18e-06	0	0.265708	0	0.298921
r_0065	0	0.778198	0	0.778198	0	0.492184	0	0.393747
r_0066	-1000	1000	-666.667	666.667	-785.714	785.714	-1000	1000
r_0067	0	1000	0	1000	0	1000	0	1000
r_0068	0	1000	0	1000	0	1000	0	1000
r_0069	-2.47331	999.206	-2.47331	999.206	-1.96425	908.416	-2.16067	999.257
r_0070	-999.18	0	-999.18	0	-999.265	0	-949.302	0
r_0071	0	0.0155639	0	0.0155639	0	1.62909e-08	0	2.24e-08
r_0072	0	999.984	0	999.984	0	999.384	0	999.384
r_0073	-1.02e-23	4.13e-06	-1.02e-23	4.13e-06	0	0.0828903	0	0.0828903
r_0074	0	9.18e-07	0	9.18e-07	0	2.26e-06	0	2.26e-06
r_0075	0	371.296	0	371.296	0	373.069	0	165.808
r_0076	0	142.635	0	142.635	0	142.494	0	142.494
r_0077	0	1.65e-06	0	1.65e-06	0	0.216266	0	0.299445
r_0078	-999.984	1.38e-06	-999.984	1.38e-06	-1000	3.38e-06	-666.667	2.25333e-06
r_0079	0	1000	0	1000	0	692.308	0	1000
r_0080	-988.006	1000	-988.006	1000	-687.923	692.142	-993.667	999.76
r_0081	-3.59e-07	0.847559	-3.59e-07	0.847559	-0.0899514	0.927192	-0.0771012	0.794736
r_0082	0	0.00778196	0	0.00778196	0	4.8e-09	0	1.12e-08
r_0083	-1000	1000	-1000	1000	-1000	1000	-1000	1000
r_0084	-141.857	0	-141.857	0	-122.137	0	-142.494	0
r_0085	0	1.1e-06	0	1.1e-06	0	2.71e-06	0	2.71e-06
r_0086	0	1000	0	1000	0	1000	0	1000
r_0087	0	2.31e-07	0	2.31e-07	0	0.400261	0	0.26684
r_0088	0	0.00778196	0	0.00778196	0	1.11e-08	0	1.11e-08
r_0089	-1000	0.847559	-1000	0.847559	-908.95	1.06537	-999.845	1.1719
r_0090	0	3.85e-09	0	3.85e-09	0	0.00668023	0	0.00668023
r_0091	0	142.635	0	142.635	0	142.494	0	142.494
r_0092	0	2	0	2	0	2	0	2
r_0093	-0.01	0	-0.01	0	-0.01	0	-0.01	0
r_0094	-1000	1000	-1000	1000	-1000	1000	-1000	1000
r_0095	0	951.581	0	951.581	0	952.527	0	952.527
r_0096	0	3.46e-08	0	3.46e-08	0	0.0552815	0	0.0598883
r_0097	-999.191	0	-999.191	0	-999.345	0	-999.345	0
r_0098	-1.78e-16	999.206	-1.78e-16	999.206	0	571.247	0	999.683
r_0099	0	988.006	0	988.006	0	993.427	0	993.427
r_0100	-995.896	999.992	-995.896	999.992	-689.957	692.308	-996.604	1000
r_0101	0	371.296	0	371.296	0	373.069	0	279.802
r_0102	0	1.18e-06	0	1.18e-06	0	0.298921	0	0.298921
r_0103	0	4.13e-06	0	4.13e-06	0	0.0828903	0	0.0828903
r_0104	0	1000	0	1000	0	1000	0	1000
r_0105	0	0.778198	0	0.778198	0	0.492184	0	0.492184
r_0106	0	1000	0	1000	-1.12e-08	1000	-1.12e-08	1000
r_0107	0	0.778196	0	0.778196	0	0.598288	0	0.698002
r_0108	0	1000	0	1000	0	1000	0	1000
r_0109	0	4.13e-06	0	4.13e-06	0	3.825e-06	0	1.02e-05
r_0110	0	1000	0	1000	0	1000	0	1000
r_0111	-3.1e-23	1000	-3.1e-23	1000	0	600	0	1000
r_0112	0	1.38	0	1.38	0	1.38	0	1.38
r_0113	-0.747068	0	-0.747068	0	-0.47175	0	-0.3774	0
r_0114	-995.888	4.13e-06	-995.888	4.13e-06	-996.604	1.02e-05	-996.604	1.02e-05
r_0115	-1000	1.14e-07	-1000	1.14e-07	-1000	0.197577	-1000	0.197577
r_0116	0	0	0	0	0	0	0	0
r_0117	0	7.25e-08	0	7.25e-08	0	0.125695	0	0.125695
r_0118	0	1000	0	1000	0	1000	0	1000
r_0119	-1000	0	-1000	0	-1000	0	-1000	0
r_0120	0	4.13e-06	0	4.13e-06	0	8.74286e-06	0	1.02e-05
r_0121	0	5.51e-07	0	5.51e-07	0	1.35e-06	0	1.35e-06
r_0122	0	1.18e-06	0	1.18e-06	0	0.298921	0	0.149461
r_0123	0	5.98e-08	0	5.98e-08	0	0.103699	0	0.103699
r_0124	0	142.635	0	142.635	0	142.494	0	142.494
r_0125	-0.00259536	0	-0.00259536	0	-0.0259102	0	-0.0259102	0
r_0126	0	0.778195	0	0.778195	0	0.215254	0	0.215254
r_0127	0	0	0	0	0	0	0	0
r_0128	0	949.057	0	949.057	0	949.983	0	949.983
r_0129	0	0.00778196	0	0.00778196	0	1.12e-08	0	1.12e-08
r_0130	-141.857	0	-141.857	0	-142.494	0	-142.494	0
r_0131	0	371.296	0	371.296	0	261.148	0	373.069
r_0132	0	1000	0	1000	0	954.545	0	1000
r_0133	0	998.444	0	998.444	0	999.226	0	832.689
r_0134	0	0.01	0	0.01	0	0.01	0	0.01
r_0135	0	4.13e-06	0	4.13e-06	0	0.0497342	0	0.0828903
r_0136	0	141.857	0	141.857	0	142.494	0	142.494
r_0137	0	0.778195	0	0.778195	0	0.215254	0	0.215254
r_0138	0	0.0311278	0	0.0311278	0	4.48e-08	0	4.48e-08
r_0139	0	142.635	0	142.635	0	142.494	0	142.494
r_0140	-21.7044	0.119723	-141.078	0.778197	-131.511	3.06623	-139.247	3.24659
r_0141	0	0.0311292	0	0.0311292	0	2.81667e-06	0	3.38e-06
r_0142	0	1000	0	1000	0	900	0	1000
r_0143	0	3.13e-08	0	3.13e-08	0	0.0542061	0	0.0542061
r_0144	-1000	1000	-1000	1000	-1000	1000	-1000	1000
r_0145	0	766.656	0	766.656	0	767.89	0	767.89
r_0146	0	0.01	0	0.01	0	0.01	0	0.01
r_0147	0	766.656	0	766.656	0	767.842	0	767.842
r_0148	0	142.635	0	142.635	0	142.494	0	142.494
r_0149	0	836.623	0	836.623	0	837.592	0	837.592
r_0150	0	142.635	0	142.635	0	142.494	0	142.494
r_0151	0	1000	0	1000	0	692.308	0	1000
r_0152	-1000	999.99	-1000	999.99	-958.333	958.022	-1000	999.675
r_0153	0	999.984	0	999.984	0	1000	0	666.667
r_0154	-0.778198	0	-0.778198	0	-0.492184	0	-0.492184	0
r_0155	0	0.00778196	0	0.00778196	0	1.12e-08	0	1.12e-08
r_0156	0	1.65e-06	0	1.65e-06	0	4.06e-06	0	4.06e-06
r_0157	0	949.057	0	949.057	0	949.983	0	949.983
r_0158	0	1000	0	1000	0	1000	0	1000
r_0159	0	988.006	0	988.006	0	496.714	0	993.427
r_0160	0	0.00778196	0	0.00778196	0	6.66e-09	0	1.11e-08
r_0161	-1000	1000	-1000	1000	-833.333	833.333	-1000	1000
r_0162	0	142.635	0	142.635	0	106.87	0	142.494
r_0163	-988.784	995.11	-988.784	995.11	-993.715	996.316	-993.715	996.316
r_0164	0	4.13e-06	0	4.13e-06	0	0.0828903	0	0.0828903
r_0165	0	0	0	0	0	0	0	0
r_0166	0	998.402	0	998.402	0	841.458	0	999.232
r_0167	0	142.635	0	142.635	0	106.87	0	142.494
r_0168	0	5.51e-07	0	5.51e-07	0	1.35e-06	0	1.35e-06
r_0169	0	2.75e-06	0	2.75e-06	0	5.86733e-06	0	6.77e-06
r_0170	0	1.65e-06	0	1.65e-06	0	4.06e-06	0	4.06e-06
r_0171	0	1000	0	1000	0	1000	0	1000
r_0172	0	0.01	0	0.01	0	0.01	0	0.01
r_0173	0	142.635	0	142.635	0	142.494	0	142.494
r_0174	0	0.778196	0	0.778196	0	0.56505	0	0.698002
r_0175	0	0	0	0	0	0	0	0
r_0176	0	0	0	0	0	0	0	0
r_0177	0	7.25e-08	0	7.25e-08	0	0.125695	0	0.125695
r_0178	-1.05e-13	1000	-1.05e-13	1000	0	666.667	0	1000
r_0179	0	142.635	0	142.635	0	142.494	0	142.494
r_0180	0	0.778195	0	0.778195	0	0.258042	0	0.297741
r_0181	-5.95e-22	1000	-3.96667e-22	666.667	0	785.714	0	1000
r_0182	0	142.635	0	142.635	0	142.494	0	142.494
r_0183	0	142.635	0	142.635	0	106.87	0	142.494
r_0184	0	4.13e-06	0	4.13e-06	0	0.0828903	0	0.0828903
r_0185	0	2.31e-07	0	2.31e-07	0	0.346893	0	0.400261
r_0186	0	949.057	0	949.057	0	949.983	0	949.983
r_0187	0	2.75e-06	0	2.75e-06	0	4.51333e-06	0	6.77e-06
r_0188	0	1000	0	1000	0	1000	0	1000
r_0189	0	0	0	0	0	0	0	0
r_0190	0	1000	0	1000	0	250	0	1000
r_0191	0	142.635	0	142.635	0	142.494	0	142.494
r_0192	0	0.0622584	0	0.0622584	0	6.77e-06	0	6.77e-06
r_0193	0	4.13e-06	0	4.13e-06	0	1.02e-05	0	1.02e-05
r_0194	0	950.251	0	950.251	0	951.147	0	951.147
r_0195	0	1000	0	1000	0	1000	0	1000
r_0196	0	853.529	0	853.529	0	854.538	0	854.538
r_0197	-0.0129727	0	-0.0129727	0	-0.292282	0	-0.350739	0
r_0198	0	1000	0	1000	0	1000	0	1000
r_0199	0	142.635	0	142.635	0	142.494	0	142.494
r_0200	-1000	1000	-1000	1000	-1000	1000	-1000	1000
r_0201	-0.00778196	999.977	-0.00778196	999.977	-1.12e-08	999.384	-1.12e-08	999.384
r_0202	-988.006	1000	-988.006	1000	-993.427	1000	-993.427	1000
r_0203	0	5.51e-07	0	5.51e-07	0	1.35e-06	0	1.35e-06
r_0204	0	1000	0	1000	0	1000	0	1000
r_0205	0	1000	0	1000	0	1000	0	1000
r_0206	0	1000	0	1000	0	1000	0	1000
r_0207	0	0.00778229	0	0.00778229	0	8.46e-07	0	8.46e-07
r_0208	0	1.26	0	1.26	0	1.26	0	1.26
r_0209	-996.667	999.206	-996.667	999.206	-711.985	713.721	-996.779	999.209
r_0210	0	3.13e-08	0	3.13e-08	0	0.0542061	0	0.0433648
r_0211	0	0	0	0	0	0	0	0
r_0212	0	142.635	0	142.635	0	142.494	0	142.494
r_0213	0	0	0	0	0	0	0	0
r_0214	-141.857	0	-141.857	0	-122.137	0	-142.494	0
r_0215	0	988.784	0	988.784	0	993.715	0	828.096
r_0216	0	996.856	0	996.856	0	997.804	0	997.804
r_0217	0	9.18e-07	0	9.18e-07	0	2.26e-06	0	1.50667e-06
r_0218	0	995.888	0	995.888	0	996.604	0	747.453
r_0219	-997.627	1000	-997.627	1000	-998.196	1000	-712.997	714.286
r_0220	-1000	992.078	-1000	992.078	-1000	993.113	-1000	993.113
r_0221	0	142.635	0	142.635	0	142.494	0	142.494
r_0222	0	853.529	0	853.529	0	854.538	0	712.115
r_0223	0	3.85e-09	0	3.85e-09	0	0.00668023	0	0.00222674
r_0224	0	1000	0	1000	0	1000	0	750
r_0225	-1000	1000	-1000	1000	-1000	1000	-1000	1000
r_0226	0	1000	0	1000	0	882.142	0	999.76
r_0227	0	2.75e-06	0	2.75e-06	0	6.77e-06	0	6.77e-06
r_0228	0	1000	0	1000	0	1000	0	1000
r_0229	0	998.402	0	998.402	0	999.232	0	825.452
r_0230	0	21.9438	0	142.635	0	134.577	0	142.494
r_0231	0	371.296	0	371.296	0	261.148	0	373.069
r_0232	0	371.296	0	371.296	0	373.069	0	373.069
r_0233	0	0	0	0	0	0	0	0
r_0234	0	9.18e-07	0	9.18e-07	0	1.25556e-06	0	2.26e-06
r_0235	0	142.635	0	142.635	0	142.494	0	142.494
r_0236	0	995.888	0	995.888	0	553.669	0	996.604
r_0237	0	1000	0	1000	0	1000	0	833.333
r_0238	0	995.888	0	995.888	0	996.604	0	996.604
r_0239	-1000	1.65e-06	-1000	1.65e-06	-999.904	0.0958465	-999.904	0.0958465
r_0240	0	142.635	0	142.635	0	106.87	0	142.494
r_0241	0	141.857	0	141.857	0	142.494	0	142.494
r_0242	0	142.635	0	142.635	0	142.494	0	142.494
r_0243	0	996.682	0	996.682	0	996.922	0	747.691
r_0244	0	1000	0	1000	0	1000	0	1000
r_0245	-141.857	0	-141.857	0	-122.137	0	-142.494	0
r_0246	0	3.13e-08	0	3.13e-08	0	0.0451717	0	0.0542061
r_0247	0	0.00778196	0	0.00778196	0	1.12e-08	0	1.12e-08
r_0248	0	142.635	0	142.635	0	142.494	0	142.494
r_0249	0	0.00778333	0	0.00778333	0	3.38e-06	0	3.38e-06
r_0250	0	1000	0	1000	0	999.76	0	944.218
r_0251	0	0	0	0	0	0	0	0
r_0252	0	1000	0	1000	0	1000	0	1000
r_0253	0	1000	0	1000	0	1000	0	1000
r_0254	0	142.635	0	142.635	0	142.494	0	142.494
r_0255	0	0	0	0	0	0	0	0
r_0256	0	998.402	0	998.402	0	999.232	0	817.553
r_0257	0	4.13e-06	0	4.13e-06	0	0.0828903	0	0.0828903
r_0258	0	141.857	0	141.857	0	142.494	0	142.494
r_0259	0	999.984	0	999.984	0	999.384	0	999.384
r_0260	-2.31e-07	0	-2.31e-07	0	-0.400261	0	-0.300195	0
r_0261	0	142.635	0	142.635	0	142.494	0	142.494
r_0262	-1000	999.171	-1000	999.171	-1000	999.49	-1000	999.49
r_0263	0	851.942	0	851.942	0	853.158	0	853.158
r_0264	-990.623	1000	-990.623	1000	-932.966	937.5	-995.164	1000
r_0265	0	1.18e-06	0	1.18e-06	0	0.244715	0	0.195772
r_0266	0	995.888	0	995.888	0	996.604	0	996.604
r_0267	0	141.857	0	141.857	0	142.494	0	142.494
r_0268	0	3.59e-07	0	3.59e-07	0	8.83e-07	0	8.83e-07
r_0269	-1000	1000	-1000	1000	-1000	1000	-1000	1000
r_0270	0	185.64	0	185.64	0	186.268	0	186.268
r_0271	-999.984	0	-999.984	0	-999.384	0	-999.384	0
r_0272	-747.182	1000	-747.182	1000	-751.461	1000	-751.461	1000
r_0273	0	1000	0	1000	0	888.889	0	1000
r_0274	0	4.13e-06	0	4.13e-06	0	0.0828903	0	0.0828903
r_0275	0	1.5e-07	0	1.5e-07	0	0.260529	0	0.260529
r_0276	-141.857	0	-141.857	0	-122.137	0	-142.494	0
r_0277	-7.78e-24	4.13e-06	-7.78e-24	4.13e-06	0	0.0552602	0	0.0828903
r_0278	-999.193	0	-999.193	0	-999.616	0	-922.722	0
r_0279	0	4.13e-06	0	4.13e-06	0	0.0828903	0	0.0621677
r_0280	0	995.888	0	995.888	0	996.604	0	996.604
r_0281	0	1000	0	1000	0	1000	0	1000
r_0282	0	1000	0	1000	0	1000	0	1000
r_0283	-1000	997.627	-1000	997.627	-1000	998.196	-1000	998.196
r_0284	-3.56e-22	995.888	-3.56e-22	995.888	0	996.604	0	996.604
r_0285	-2.31e-07	0	-2.31e-07	0	-0.400261	0	-0.300195	0
r_0286	0	5.51e-07	0	5.51e-07	0	1.125e-06	0	1.35e-06
r_0287	0	1.5e-07	0	1.5e-07	0	0.195397	0	0.260529
r_0288	0	988.006	0	988.006	0	993.427	0	662.285
r_0289	0	141.857	0	141.857	0	142.494	0	142.494
r_0290	0	4.13e-06	0	4.13e-06	0	5.1e-06	0	1.02e-05
r_0291	0	1000	0	1000	0	1000	0	1000
r_0292	0	0.00778196	0	0.00778196	0	1.12e-08	0	1.12e-08
r_0293	0	0	0	0	0	0	0	0
r_0294	-1000	999.984	-1000	999.984	-1000	999.384	-1000	999.384
r_0295	0	142.635	0	142.635	0	106.87	0	142.494
r_0296	-7.16e-22	1000	-7.16e-22	1000	0	692.308	0	1000
r_0297	-1000	998.412	-1000	998.412	-1000	998.62	-875	873.793
r_0298	-995.896	999.992	-995.896	999.992	-569.488	571.429	-996.604	1000
r_0299	0	0.00778196	0	0.00778196	0	1.12e-08	0	1.12e-08
r_0300	0	2.47331	0	2.47331	0	2.52	0	2.52
r_0301	0	3.59e-07	0	3.59e-07	0	8.83e-07	0	8.83e-07
r_0302	0	2.75e-06	0	2.75e-06	0	5.7545e-06	0	6.77e-06
r_0303	0	1000	0	1000	0	1000	0	1000
r_0304	0	0.00778196	0	0.00778196	0	1.12e-08	0	1.12e-08
r_0305	0	3.42914	0	3.42914	0	4.06857	0	4.06857
r_0306	0	1000	0	1000	0	1000	0	1000
r_0307	-1000	1000	-666.667	666.667	-785.714	785.714	-1000	1000
r_0308	0	0.00778196	0	0.00778196	0	1.12e-08	0	1.12e-08
r_0309	0	0	0	0	0	0	0	0
r_0310	0	0.00778196	0	0.00778196	0	1.12e-08	0	1.12e-08
r_0311	0	0.00778196	0	0.00778196	0	1.11e-08	0	1.11e-08
r_0312	0	142.635	0	142.635	0	142.494	0	142.494
r_0313	-999.222	1000	-999.222	1000	-999.785	1000	-999.785	1000
r_0314	0	666.664	0	666.664	0	666.674	0	666.674
r_0315	0	142.635	0	142.635	0	142.494	0	142.494
r_0316	0	0	0	0	0	0	0	0
r_0317	0	1000	0	1000	0	1000	0	1000
r_0318	0	142.635	0	142.635	0	142.494	0	142.494
r_0319	0	407.552	0	407.552	0	409.744	0	409.744
r_0320	0	0	0	0	0	0	0	0
r_0321	0	1000	0	1000	0	1000	0	944.444
r_0322	0	142.635	0	142.635	0	142.494	0	142.494
r_0323	0	1000	0	1000	0	1000	0	1000
r_0324	0	142.635	0	142.635	0	106.87	0	142.494
r_0325	-1.38	0	-1.38	0	-1.38	0	-1.38	0
r_0326	-0.00778196	0	-0.00778196	0	-1.12e-08	0	-1.12e-08	0
r_0327	-3.42914	0	-3.42914	0	-4.06857	0	-4.06857	0
r_0328	-185.64	0	-185.64	0	-186.268	0	-186.268	0
r_0329	-992.078	1000	-992.078	1000	-993.113	1000	-993.113	1000
r_0330	-1000	999.969	-1000	999.969	-1000	1000	-1000	1000
r_0331	0	0.778195	0	0.778195	0	1.12e-06	0	1.12e-06
r_0332	0	1000	0	1000	0	1000	0	1000
r_0333	-407.552	0	-407.552	0	-409.744	0	-409.744	0
r_0334	-1.26	0	-1.26	0	-1.26	0	-1.26	0
r_0335	-1000	1000	-1000	1000	-1000	1000	-1000	1000
r_0336	-1000	1000	-1000	1000	-1000	1000	-1000	1000
r_0337	-2	0	-2	0	-2	0	-2	0
r_0338	-0.01	0	-0.01	0	-0.01	0	-0.01	0
r_0339	0	2.75e-06	0	2.75e-06	0	6.77e-06	0	6.77e-06
r_0340	-1.44	0	-1.44	0	-1.44	0	-1.44	0
r_0341	-0.00778196	0	-0.00778196	0	-1.12e-08	0	-1.12e-08	0
r_0342	-0.00778196	0	-0.00778196	0	-1.12e-08	0	-1.12e-08	0
r_0343	-0.00778196	0	-0.00778196	0	-1.12e-08	0	-1.12e-08	0
r_0344	-666.664	0	-666.664	0	-666.674	0	-666.674	0
r_0345	0	988.006	0	988.006	0	993.427	0	993.427
r_0346	0	0	0	0	0	0	0	0
r_0347	0	1000	0	1000	0	1000	0	1000
r_0348	0	5.17e-07	0	5.17e-07	0	1.11e-08	0	1.11e-08
r_0349	-1000	0	-1000	0	-1000	0	-1000	0
r_0350	0	141.857	0	141.857	0	142.494	0	142.494
r_0351	0	1000	0	1000	0	1000	0	1000
r_0352	0	1.38e-06	0	1.38e-06	0	3.38e-06	0	3.38e-06
r_0353	0	0.00778196	0	0.00778196	0	7.46667e-09	0	1.12e-08
r_0354	0	1000	0	1000	0	818.182	0	1000
r_0355	-1000	999.984	-1000	999.984	-714.286	713.674	-1000	999.144
r_0356	0	0.00778196	0	0.00778196	0	9.95556e-09	0	1.12e-08
r_0357	0	142.635	0	142.635	0	142.494	0	142.494
r_0358	0	599.991	0	999.984	0	934.907	0	999.384
r_0359	0	592.804	0	988.006	0	929.559	0	993.667
r_0360	0	142.635	0	142.635	0	142.494	0	142.494
r_0361	-141.857	0	-141.857	0	-116.586	0	-142.494	0
r_0362	0	0	0	0	0	0	0	0
r_0363	0	1000	0	1000	0	1000	0	750
r_0364	0	1.69512	0	1.69512	0	2.03428	0	2.03428
r_0365	-1.69512	0	-1.69512	0	-1.52571	0	-2.03428	0
r_0366	0	815.011	0	815.011	0	819.319	0	819.319
r_0367	0	999.206	0	999.206	0	999.623	0	999.623
r_0368	0	5.17e-07	0	5.17e-07	0	1.11e-08	0	1.11e-08
r_0369	0	1000	0	1000	0	1000	0	900
r_0370	-141.857	0	-141.857	0	-142.494	0	-116.586	0
r_0371	0	0	0	0	0	0	0	0
r_0372	0	1.38e-06	0	1.38e-06	0	3.38e-06	0	3.38e-06
r_0373	0	4.13e-06	0	4.13e-06	0	1.02e-05	0	9.18e-06
r_0374	0	3.59e-07	0	3.59e-07	0	8.83e-07	0	8.83e-07
r_0375	0	996.856	0	996.856	0	997.804	0	997.804
r_0376	0	998.402	0	998.402	0	999.232	0	777.18
r_0377	0	0	0	0	0	0	0	0
r_0378	0	0	0	0	0	0	0	0
r_0379	0	0	0	0	0	0	0	0
r_0380	-1000	1000	-1000	1000	-1000	1000	-666.667	666.667
r_0381	0	741.405	0	741.405	0	495.385	0	743.077
r_0382	0	0	0	0	0	0	0	0
r_0383	0	599.991	0	999.984	0	934.907	0	999.384
r_0384	-141.857	0	-141.857	0	-116.586	0	-142.494	0
r_0385	0	141.857	0	141.857	0	142.494	0	142.494
r_0386	-988.006	1000	-988.006	1000	-993.667	999.76	-993.667	999.76
r_0387	0	141.857	0	141.857	0	142.494	0	142.494
r_0388	0	0	0	0	0	0	0	0
r_0389	0	1000	0	1000	0	1000	0	1000
r_0390	0	998.402	0	998.402	0	999.232	0	666.154
r_0391	-1000	1000	-1000	1000	-869.565	869.565	-1000	1000
r_0392	0	992.996	0	992.996	0	999.226	0	649.497
r_0393	0	141.857	0	141.857	0	142.494	0	142.494
r_0394	-1000	998.402	-1000	998.402	-1000	998.689	-1000	998.689
r_0395	0	599.991	0	999.984	0	934.907	0	999.384
r_0396	0	0	0	0	0	0	0	0
r_0397	0	1000	0	1000	0	1000	0	700
r_0398	0	0	0	0	0	0	0	0
r_0399	-1000	9.12e-22	-1000	9.12e-22	-833.333	0	-1000	0
r_0400	-141.857	0	-141.857	0	-116.586	0	-142.494	0
r_0401	0	407.552	0	407.552	0	409.744	0	409.744
r_0402	0	592.804	0	988.006	0	929.335	0	993.427
r_0403	0	1.18e-06	0	1.18e-06	0	0.186826	0	0.298921
r_0404	0	3.13e-08	0	3.13e-08	0	0.0542061	0	0.0295669
r_0405	0	142.635	0	142.635	0	142.494	0	142.494
r_0406	0	1000	0	1000	0	928.571	0	1000
r_0407	0	0	0	0	0	0	0	0
r_0408	0	3.59e-07	0	3.59e-07	0	8.83e-07	0	8.83e-07
r_0409	0	0	0	0	0	0	0	0
r_0410	-0.793763	0	-0.793763	0	-0.61684	0	-0.507986	0
r_0411	0	1000	0	1000	0	1000	0	1000
r_0412	0	142.635	0	142.635	0	142.494	0	142.494
r_0413	0	0	0	0	0	0	0	0
r_0414	0	408.619	0	408.619	0	410.805	0	410.805
r_0415	0	0.793763	0	0.793763	0	0.61684	0	0.507986
r_0416	-1000	1000	-1000	1000	-1000	1000	-1000	1000
r_0417	0	999.984	0	999.984	0	999.384	0	899.445
r_0418	0	1.24055	0	1.24055	0	1.26	0	0.973639
r_0419	0	0.778198	0	0.778198	0	0.492184	0	0.38281
r_0420	-1000	0	-1000	0	-760	0	-1000	0
r_0421	0	3.13e-08	0	3.13e-08	0	0.0361374	0	0.0542061
r_0422	0	1.38e-06	0	1.38e-06	0	3.38e-06	0	3.38e-06
r_0423	-1000	1000	-1000	1000	-1000	1000	-1000	1000
r_0424	0	999.206	0	999.206	0	999.623	0	999.623
r_0425	0	371.296	0	371.296	0	279.802	0	373.069
r_0426	0	3.44e-07	0	3.44e-07	0	8.46e-07	0	8.46e-07
r_0427	0	998.402	0	998.402	0	499.616	0	999.232
r_0428	0	0	0	0	0	0	0	0
r_0429	0	999.984	0	999.984	0	999.384	0	899.445
r_0430	0	141.857	0	141.857	0	142.494	0	142.494
r_0431	0	0	0	0	0	0	0	0
r_0432	0	0.0622584	0	0.0622584	0	6.77e-06	0	6.093e-06
r_0433	0	5.51e-07	0	5.51e-07	0	1.35e-06	0	1.35e-06
r_0434	0	0	0	0	0	0	0	0
r_0435	0	0.00467165	0	0.00778608	0	9.54194e-06	0	1.02e-05
r_0436	0	1000	0	1000	0	909.091	0	1000
r_0437	0	0	0	0	0	0	0	0
r_0438	-141.857	0	-141.857	0	-116.586	0	-142.494	0
r_0439	-1000	0	-1000	0	-1000	0	-944.444	0
r_0440	0	2.47331	0	2.47331	0	2.52	0	2.52
r_0441	0	0	0	0	0	0	0	0
r_0442	-1000	1000	-1000	1000	-1000	1000	-1000	1000
r_0443	0	0.00778196	0	0.00778196	0	5.55e-09	0	1.11e-08
r_0444	0	998.444	0	998.444	0	999.226	0	999.226
r_0445	0	996.682	0	996.682	0	996.922	0	797.537
r_0446	-1.65e-06	1000	-1.65e-06	1000	-0.299445	1000	-0.299445	1000
r_0447	0	815.011	0	815.011	0	819.319	0	546.213
r_0448	0	142.635	0	142.635	0	142.494	0	142.494
r_0449	0	0	0	0	0	0	0	0
r_0450	0	4.13e-06	0	4.13e-06	0	1.02e-05	0	7.14e-06
r_0451	0	3.44e-07	0	3.44e-07	0	8.46e-07	0	8.46e-07
r_0452	0	996.856	0	996.856	0	997.804	0	997.804
r_0453	0	2.75e-06	0	2.75e-06	0	6.77e-06	0	6.77e-06
r_0454	0	3.44e-07	0	3.44e-07	0	8.46e-07	0	8.46e-07
r_0455	0	0	0	0	0	0	0	0
r_0456	-703.755	777.473	-703.755	777.473	-707.949	777.542	-707.949	777.542
r_0457	0	0.0155639	0	0.0155639	0	2.24e-08	0	1.568e-08
r_0458	0	141.857	0	141.857	0	142.494	0	142.494
r_0459	0	8.26e-06	0	8.26e-06	0	1.84545e-05	0	2.03e-05
r_0460	0	0.01	0	0.01	0	0.01	0	0.01
r_0461	-141.857	0	-141.857	0	-116.586	0	-142.494	0
r_0462	-1.44e-23	4.13e-06	-1.44e-23	4.13e-06	-2.17e-13	1.02e-05	-2.17e-13	1.02e-05
r_0463	0	599.991	0	999.984	0	934.907	0	999.384
r_0464	-1000	0	-1000	0	-875	0	-1000	0
r_0465	0	0	0	0	0	0	0	0
r_0466	0	142.635	0	142.635	0	142.494	0	142.494
r_0467	0	1.18e-06	0	1.18e-06	0	0.298921	0	0.298921
r_0468	0	996.856	0	996.856	0	997.804	0	729.164
r_0469	0	999.206	0	999.206	0	999.623	0	999.623
r_0470	0	2.478e-06	0	4.13e-06	0	9.54194e-06	0	1.02e-05
r_0471	0	836.623	0	836.623	0	837.592	0	837.592
r_0472	0	989.562	0	989.562	0	994.201	0	426.086
r_0473	0	3.59e-07	0	3.59e-07	0	8.83e-07	0	8.83e-07
r_0474	0	0.00778229	0	0.00778229	0	8.46e-07	0	8.46e-07
r_0475	0	950.251	0	950.251	0	951.147	0	691.744
r_0476	-0.778198	0	-0.778198	0	-0.492184	0	-0.492184	0
r_0477	-1000	0	-1000	0	-1000	0	-1000	0
r_0478	0	0	0	0	0	0	0	0
r_0479	-1.65e-06	0.778195	-1.65e-06	0.778195	-0.0958465	0.215254	-0.0958465	0.215254
r_0480	0	1000	0	1000	0	1000	0	1000
r_0481	-1000	1000	-1000	1000	-1000	1000	-1000	1000
r_0482	0	3.85e-09	0	3.85e-09	0	0.00668023	0	0.00668023
r_0483	0	9.18e-07	0	9.18e-07	0	2.26e-06	0	2.26e-06
r_0484	0	836.623	0	836.623	0	837.592	0	837.592
r_0485	-6.64e-24	950.251	-6.64e-24	950.251	0	951.147	0	285.344
r_0486	0	0	0	0	0	0	0	0
r_0487	0	5.17e-07	0	5.17e-07	0	1.11e-08	0	1.11e-08
r_0488	0	1000	0	1000	0	1000	0	1000
r_0489	-1000	1000	-1000	1000	-1000	1000	-1000	1000
r_0490	0	0.0622584	0	0.0622584	0	5.92375e-06	0	6.77e-06
r_0491	-1000	949.057	-1000	949.057	-954.545	906.802	-1000	949.983
r_0492	0	1.24055	0	1.24055	0	1.26	0	1.26
r_0493	0	407.552	0	407.552	0	409.744	0	409.744
r_0494	0	1000	0	1000	0	1000	0	1000
r_0495	0	999.209	0	999.209	0	940.815	0	999.616
r_0496	0	371.296	0	371.296	0	373.069	0	373.069
r_0497	0	741.005	0	741.005	0	745.07	0	745.07
r_0498	0	988.006	0	988.006	0	993.667	0	993.667
r_0499	0	1000	0	1000	0	916.667	0	1000
r_0500	-1.7029	2.47331	-1.7029	2.47331	-1.69524	2.1	-2.03429	2.52
r_0501	0	1.65e-06	0	1.65e-06	0	4.06e-06	0	4.06e-06
r_0502	-1000	1000	-1000	1000	-750	750	-1000	1000
r_0503	0	1000	0	1000	0	1000	0	1000
r_0504	-4.13e-06	0	-4.13e-06	0	-1.02e-05	0	-1.02e-05	0
r_0505	0	371.28	0	371.28	0	372.535	0	372.535
r_0506	0	370.502	0	370.502	0	372.535	0	372.535
r_0507	0	0.00778196	0	0.00778196	0	1.12e-08	0	1.12e-08
R_BIOMASS_0508	0	0.952812	0	0.952812	0	1.37e-06	0	1.37e-06
r_0509	-0.00778196	999.992	-0.00778196	999.992	-1.12e-08	1000	-1.12e-08	1000
r_0510	-0.00778196	0	-0.00778196	0	-1.12e-08	0	-1.12e-08	0
r_0511	0	185.64	0	185.64	0	186.268	0	186.268
r_0512	0	185.64	0	185.64	0	186.268	0	186.268
r_0513	0	1000	0	1000	0	1000	0	1000
r_0514	0	499.611	0	499.611	0	498.377	0	249.188
r_0515	0	1000	0	1000	0	846.154	0	1000
r_0516	-1.62e-23	499.611	-1.62e-23	499.611	0	498.377	0	498.377
r_0517	0	1000	0	1000	0	1000	0	1000
r_0518	-3.25e-23	999.222	-3.25e-23	999.222	0	996.753	0	996.753
r_0519	-1000	999.222	-1000	999.222	-1000	996.753	-1000	996.753
r_0520	-1.93e-08	0	-1.93e-08	0	-0.0334011	0	-0.0334011	0
r_0521	0	996.174	0	996.174	0	1000	0	826.087
r_0522	-0.778195	999.222	-0.778195	999.222	-0.0334022	999.967	-0.024495	733.309
r_0523	0	0.01	0	0.01	0	0.006	0	0.01
r_0524	0	0.01	0	0.01	0	0.01	0	0.006
r_0525	-1000	1000	-1000	1000	-1000	1000	-1000	1000
r_0526	-1000	1000	-1000	1000	-1000	1000	-1000	1000
r_0527	0	0.00778196	0	0.00778196	0	9.51429e-09	0	1.11e-08
r_0528	0	0.00778196	0	0.00778196	0	1.11e-08	0	1.11e-08
r_0529	0	0.00778196	0	0.00778196	0	1.11e-08	0	5.55e-09
r_0530	0	0.952812	0	0.952812	0	1.37e-06	0	1.37e-06
r_0531	0	1000	0	1000	0	1000	0	1000
r_0532	-1000	1000	-1000	1000	-1000	1000	-1000	1000
r_0533	0	4.13e-06	0	4.13e-06	0	2.9e-06	0	2.9e-06
r_0534	0	2.75e-06	0	2.75e-06	0	6.77e-06	0	6.77e-06
r_0535	0	3.59e-07	0	3.59e-07	0	8.83e-07	0	8.83e-07
r_0536	0	996.174	0	996.174	0	1000	0	1000
r_0537	0	999.222	0	999.222	0	999.967	0	999.967
r_0538	-1000	684.528	-1000	684.528	-1000	686.445	-1000	686.445
r_0539	0	0	0	0	0	0	0	0
r_0540	-2.75e-06	4.13e-06	-2.75e-06	4.13e-06	-6.77e-06	1.02e-05	-6.77e-06	1.02e-05
r_0541	-1000	1000	-1000	1000	-1000	1000	-1000	1000
r_0542	-1000	1000	-1000	1000	-1000	1000	-1000	1000
r_0543	0	988.006	0	988.006	0	993.427	0	993.427
r_0544	0	0	0	0	0	0	0	0
r_0545	0	0	0	0	0	0	0	0
r_0546	0	0	0	0	0	0	0	0
r_0547	0	0	0	0	0	0	0	0
r_0548	0	3.59e-07	0	3.59e-07	0	8.83e-07	0	8.83e-07
r_0549	0	0	0	0	0	0	0	0
r_0550	0	0	0	0	0	0	0	0
r_0551	0	0	0	0	0	0	0	0
r_0552	-3.59e-07	1.4e-22	-3.59e-07	1.4e-22	-8.83e-07	0	-8.83e-07	0
r_0553	0	666.656	0	666.656	0	666.674	0	666.674
r_0554	0	666.656	0	444.438	0	523.815	0	666.674
r_0555	0	1000	0	1000	0	1000	0	1000
r_0556	-0.0233459	0	-0.0233459	0	-3.36e-08	3.38e-06	-3.36e-08	3.38e-06
r_0557	0	0.0233464	0	0.0233464	-3.07273e-06	1.22727e-06	-3.38e-06	1.35e-06
r_0558	0	5.51e-07	0	5.51e-07	0	1.35e-06	0	1.35e-06
r_0559	0	5.17e-07	0	5.17e-07	0	1.11e-08	0	1.11e-08
r_0560	-1000	999.992	-1000	999.992	-1000	1000	-1000	1000
r_0561	0	0	0	0	0	0	0	0
r_0562	0	1000	0	1000	0	1000	0	1000
r_0563	0	1000	0	1000	0	1000	0	1000
r_0564	0	988.006	0	988.006	0	993.427	0	993.427
r_0565	0	1000	0	1000	0	1000	0	900
r_0566	0	1000	0	1000	0	500	0	1000
r_0567	-1000	988.006	-1000	988.006	-999.76	993.427	-999.76	993.427
r_0568	0	0	0	0	0	0	0	0
r_0570	0	2.75e-06	0	2.75e-06	0	5.80286e-06	0	6.77e-06
r_0571	0	1000	0	1000	0	1000	0	1000
r_0572	-1000	1000	-1000	1000	-1000	1000	-1000	1000
r_0573	0	1.69512	0	1.69512	0	2.03428	0	2.03428
r_0574	-1.69512	9.18e-07	-1.69512	9.18e-07	-2.03428	2.26e-06	-2.03428	2.26e-06
r_0575	-1000	1000	-1000	1000	-833.333	833.333	-1000	1000
r_0576	-1000	1000	-1000	1000	-833.333	833.333	-1000	1000
r_0577	0	851.942	0	425.971	0	710.965	0	853.158
r_0578	-775.885	1000	-775.885	1000	-776.391	1000	-776.391	1000
r_0579	-999.206	371.296	-999.206	371.296	-999.466	373.069	-999.466	373.069
r_0580	0	0	0	0	0	0	0	0
r_0581	0	0	0	0	0	0	0	0
r_0582	0	1000	0	1000	0	1000	0	1000
r_0583	0	1.69512	0	1.69512	0	2.03428	0	2.03428
r_0584	0	1000	0	1000	0	1000	0	1000
r_0586	0	2.48109	0	2.48109	0	2.52001	0	2.52001
r_0587	0	1.24055	0	1.24055	0	1.26	0	1.26
r_0588	0	1000	0	1000	0	1000	0	1000
r_0589	0	0	0	0	0	0	0	0
r_0590	0	2.75e-06	0	2.75e-06	0	5.80286e-06	0	6.77e-06
r_0591	-999.222	1000	-999.222	1000	-999.785	1000	-999.785	1000
r_0592	-1000	999.222	-1000	999.222	-1000	999.785	-1000	999.785
r_0593	0	0	0	0	0	0	0	0
r_0594	-1000	1000	-1000	1000	-1000	1000	-1000	1000
r_0595	-1000	1000	-1000	1000	-1000	1000	-1000	1000
r_0596	0	7.25e-08	0	7.25e-08	0	0.114268	0	0.125695
r_0597	0	0	0	0	0	0	0	0
r_0598	-7.25e-08	1000	-7.25e-08	1000	-0.125695	999.874	-0.0733222	583.26
r_0599	0	4.13e-06	0	4.13e-06	0	0.0828903	0	0.0828903
r_0600	0	0	0	0	0	0	0	0
r_0601	0	4.13e-06	0	4.13e-06	0	0.0828903	0	0.0828903
r_0602	0	0	0	0	0	0	0	0
r_0603	0	0	0	0	0	0	0	0
r_0604	0	4.13e-06	0	4.13e-06	0	1.02e-05	0	1.02e-05
r_0605	-4.78e-08	4.13e-06	-4.78e-08	4.13e-06	0	1.02e-05	0	1.02e-05
r_0606	0	0	0	0	0	0	0	0
r_0607	0	1000	0	1000	0	954.545	0	1000
r_0608	-1000	1000	-1000	1000	-875	875	-1000	1000
r_0609	0	0	0	0	0	0	0	0
r_0610	0	1.38e-06	0	1.38e-06	0	2.25333e-06	0	3.38e-06
r_0611	-1000	0	-1000	0	-1000	3.38e-06	-1000	3.38e-06
r_0612	-1.65e-06	1.52e-22	-1.65e-06	1.52e-22	-4.06e-06	0	-3.045e-06	0
r_0613	0	1.65e-06	0	1.65e-06	0	4.06e-06	0	2.03e-06
r_0614	-407.552	580.854	-407.552	580.854	-273.163	387.793	-409.744	581.69
r_0615	0	0	0	0	0	0	0	0
r_0616	-1000	0	-1000	0	-1000	0	-1000	0
r_0617	0	142.635	0	142.635	0	113.995	0	142.494
r_0618	0	992.996	0	992.996	0	999.226	0	999.226
r_0619	-595.798	0	-992.996	0	-999.226	0	-999.226	0
r_0620	0	992.996	0	992.996	0	999.226	0	832.689
r_0621	-992.996	0	-992.996	0	-874.323	0	-999.226	0
r_0622	-1.69512	2.48109	-1.69512	2.48109	-1.69524	2.1	-2.03428	2.52001
r_0623	0	1000	0	1000	0	999.641	0	999.641
r_0624	0	1000	0	1000	0	1000	0	1000
r_0625	0	1000	0	1000	0	1000	0	1000
r_0626	0	1000	0	1000	0	1000	0	1000
r_0627	0	4.13e-06	0	4.13e-06	0	6.65217e-06	0	1.02e-05
r_0628	0	0	0	0	0	0	0	0
r_0629	0	1000	0	1000	0	1000	0	900
r_0630	0	0	0	0	0	0	0	0
r_0631	0	2.75e-06	0	2.75e-06	0	6.77e-06	0	6.77e-06
r_0632	-1000	1000	-1000	1000	-750	750	-1000	1000
r_0633	0	1000	0	1000	0	1000	0	1000
r_0634	0	1.69512	0	1.69512	0	2.03428	0	2.03428
r_0635	0	0	0	0	0	0	0	0
r_0636	-1000	1000	-1000	1000	-800	800	-1000	1000
r_0637	-1000	1000	-1000	1000	-800	800	-1000	1000
r_0638	0	0	0	0	0	0	0	0
r_0639	0	851.942	0	851.942	0	597.211	0	853.158
r_0640	0	0.0622584	0	0.0622584	0	6.77e-06	0	6.77e-06
r_0641	0	1000	0	1000	0	1000	0	1000
r_0642	0	1000	0	1000	0	1000	0	1000
r_0643	0	998.402	0	998.402	0	874.328	0	999.232
r_0644	-1000	1000	-1000	1000	-1000	1000	-1000	1000
r_0645	0	2.75e-06	0	2.75e-06	0	6.77e-06	0	6.77e-06
r_0646	-1000	1000	-1000	1000	-800	800	-1000	1000
r_0647	0	2.75e-06	0	2.75e-06	0	6.77e-06	0	5.416e-06
r_0648	0	0	0	0	0	0	0	0
r_0649	0	0	0	0	0	0	0	0
r_0650	0	0	0	0	0	0	0	0
r_0651	-1000	998.412	-1000	998.412	-1000	998.62	-875	873.793
r_0653	0	1.65e-06	0	1.65e-06	0	4.06e-06	0	4.06e-06
r_0654	0	1.65e-06	0	1.65e-06	0	4.06e-06	0	2.03e-06
r_0655	-407.506	0	-407.506	0	-409.612	0	-273.074	0
r_0656	0	0	0	0	0	0	0	0
r_0657	0	0	0	0	0	0	0	0
r_0658	0	0	0	0	0	0	0	0
r_0659	0	0	0	0	0	0	0	0
r_0660	0	0	0	0	0	0	0	0
r_0661	0	0	0	0	0	0	0	0
r_0662	0	0	0	0	0	0	0	0
r_0663	0	0	0	0	0	0	0	0
r_0665	0	1.65e-06	0	1.65e-06	0	4.06e-06	0	4.06e-06
r_0666	0	1.65e-06	0	1.65e-06	0	4.06e-06	0	4.06e-06
r_0667	0	1.65e-06	0	1.65e-06	0	4.06e-06	0	4.06e-06
r_0668	0	1.65e-06	0	1.65e-06	0	3.248e-06	0	4.06e-06
r_0669	0	1.18e-06	0	1.18e-06	0	2.9e-06	0	2.9e-06
r_0670	0	1.18e-06	0	1.18e-06	0	2.9e-06	0	2.9e-06
r_0671	0	0	0	0	0	0	0	0
r_0672	0	0	0	0	0	0	0	0
r_0673	-1000	1000	-1000	1000	-833.333	833.333	-1000	1000
r_0674	-1000	1000	-1000	1000	-833.333	833.333	-1000	1000
r_0675	0	1.25e-22	0	1.25e-22	0	0	0	0
r_0676	-1000	1000	-1000	1000	-1000	999.802	-1000	999.802
r_0678	0	0	0	0	0	0	0	0
r_0679	0	0	0	0	0	0	0	0
r_0680	0	0	0	0	0	0	0	0
r_0681	0	0	0	0	0	0	0	0
r_0682	0	0	0	0	0	0	0	0
r_0683	0	0	0	0	0	0	0	0
r_0684	0	0	0	0	-8.76e-14	0	-6.0225e-14	0
r_0685	-1000	497.791	-1000	497.791	-1000	497.061	-500	248.531
r_0687	0	0	0	0	0	0	0	0
r_0688	0	0	0	0	0	0	0	0
r_0689	0	0	0	0	0	0	0	0
r_0690	0	0	0	0	0	0	0	0
r_0692	0	370.502	0	370.502	0	266.097	0	372.535
r_0693	0	0	0	0	0	0	0	0
r_0694	0	0	0	0	0	0	0	0
r_0695	0	0	0	0	0	0	0	0
r_0696	0	1000	0	1000	0	1000	0	1000
r_0697	0	4.13e-06	0	4.13e-06	0	1.02e-05	0	1.02e-05
r_0698	0	999.206	0	999.206	0	999.623	0	999.623
r_0699	0	0	0	0	0	0	0	0
r_0700	0	995.888	0	995.888	0	689.957	0	996.604
r_0701	0	995.888	0	995.888	0	569.488	0	996.604
r_0702	0	995.888	0	995.888	0	996.604	0	747.453
r_0703	0	1000	0	1000	0	1000	0	714.286
r_0704	0	0	0	0	0	0	0	0
r_0705	0	0	0	0	0	0	0	0
r_0706	0	1.65e-06	0	1.65e-06	0	0.299445	0	0.299445
r_0707	0	1000	0	1000	0	1000	0	1000
r_0708	0	4.13e-06	0	4.13e-06	0	1.02e-05	0	1.02e-05
r_0709	-1000	1000	-1000	1000	-692.308	692.308	-1000	1000
r_0710	-1000	1000	-666.667	666.667	-785.714	785.714	-1000	1000
r_0711	-1000	988.006	-1000	988.006	-1000	993.427	-1000	993.427
r_0712	-988.006	1000	-988.006	1000	-993.427	1000	-993.427	1000
r_0713	0	0	0	0	0	8.76e-14	0	5.256e-14
r_0714	0	0	0	0	0	0	0	0
r_0715	0	0.847559	0	0.847559	0	1.01714	0	1.01714
r_0716	0	3.44e-07	0	3.44e-07	0	5.64e-07	0	8.46e-07
r_0717	0	2.07e-06	0	2.07e-06	0	1.12e-08	0	1.12e-08
r_0718	0	3.44e-07	0	3.44e-07	0	8.46e-07	0	8.46e-07
r_0719	0	3.44e-07	0	3.44e-07	0	8.46e-07	0	8.46e-07
r_0720	0	3.44e-07	0	3.44e-07	0	8.46e-07	0	8.46e-07
r_0721	0	3.44e-07	0	3.44e-07	0	8.46e-07	0	8.46e-07
r_0722	0	0	0	0	0	0	0	0
r_0723	-999.99	1000	-999.99	1000	-958.022	958.333	-999.675	1000
r_0725	-4.13e-06	2.75e-06	-4.13e-06	2.75e-06	-1.93333e-06	4.51333e-06	-2.9e-06	6.77e-06
r_0726	0	4.13e-06	0	4.13e-06	0	1.02e-05	0	9.63333e-06
r_0727	-1000	1000	-1000	1000	-937.5	937.5	-1000	1000
r_0728	-1000	1000	-1000	1000	-1000	1000	-1000	1000
r_0729	0	0	0	0	0	0	0	0
r_0731	0	0	0	0	0	0	0	0
r_0732	0	0	0	0	0	0	0	0
r_0733	0	0	0	0	0	0	0	0
r_0734	-1000	1000	-1000	1000	-1000	1000	-1000	1000
r_0735	-1000	1000	-1000	1000	-1000	1000	-1000	1000
r_0736	-1000	1000	-1000	1000	-1000	1000	-1000	1000
r_0737	0	0	0	0	0	0	0	0
r_0738	0	0	0	0	0	0	0	0
r_0739	0	0	0	0	0	0	0	0
r_0740	0	0	0	0	0	0	0	0
r_0741	0	407.506	0	407.506	0	409.612	0	409.612
r_0742	0	1000	0	1000	0	1000	0	800
r_0743	0	0	0	0	0	0	0	0
r_0744	0	0	0	0	0	0	0	0
r_0745	0	4.86e-07	0	4.86e-07	0	1.19e-06	0	1.19e-06
r_0746	0	0	0	0	0	0	0	0
r_0747	0	0	0	0	0	0	0	0
r_0748	0	0	0	0	0	0	0	0
r_0749	0	0	0	0	0	0	0	0
r_0750	0	0	0	0	0	0	0	0
r_0751	0	0	0	0	0	0	0	0
r_0752	0	0	0	0	0	0	0	0
r_0753	0	0	0	0	0	0	0	0
r_0754	0	0	0	0	0	0	0	0
r_0755	0	0	0	0	0	0	0	0
r_0756	0	0	0	0	0	0	0	0
r_0757	0	0	0	0	0	0	0	0
r_0758	0	0	0	0	0	0	0	0
r_0759	0	0	0	0	0	0	0	0
r_0760	0	0	0	0	0	0	0	0
r_0761	0	0	0	0	0	0	0	0
r_0762	0	0	0	0	0	0	0	0
r_0763	0	0	0	0	0	0	0	0
r_0764	0	0	0	0	0	0	0	0
r_0765	0	0	0	0	0	0	0	0
r_0766	0	0	0	0	0	0	0	0
r_0767	-1.5e-07	0	-1.5e-07	0	-0.260529	0	-0.260529	0
r_0768	0	0	0	0	0	0	0	0
r_0769	-1.65e-06	0	-1.65e-06	0	-4.06e-06	0	-4.06e-06	0
r_0770	0	0	0	0	0	0	0	0
r_0771	0	0	0	0	0	0	0	0
r_0772	0	0	0	0	0	0	0	0
r_0773	0	0	0	0	0	0	0	0
r_0774	0	0	0	0	0	0	0	0
r_0775	0	0	0	0	0	0	0	0
r_0776	0	0	0	0	0	0	0	0
r_0777	0	0	0	0	0	0	0	0
r_0778	0	0	0	0	0	0	0	0
r_0779	0	0	0	0	0	0	0	0
r_0780	0	0	0	0	0	0	0	0
r_0781	0	0	0	0	0	0	0	0
r_0782	0	0	0	0	0	0	0	0
r_0783	-6.89e-07	0	-6.89e-07	0	-1.69e-06	0	-1.12667e-06	0
r_0784	0	0	0	0	0	0	0	0
r_0785	0	0	0	0	0	0	0	0
r_0786	0	0	0	0	0	0	0	0
r_0787	-1.2e-22	4.86e-07	-1.2e-22	4.86e-07	0	1.02e-06	0	1.19e-06
r_0788	0	0	0	0	0	0	0	0
r_0789	0	0	0	0	0	0	0	0
r_0790	0	0	0	0	0	0	0	0
r_0791	0	0	0	0	0	0	0	0
r_0792	0	0	0	0	0	0	0	0
r_0793	0	0	0	0	0	0	0	0
r_0794	0	0	0	0	0	0	0	0
r_0795	0	3.44e-07	0	3.44e-07	0	8.46e-07	0	8.46e-07
r_0796	0	0	0	0	0	0	0	0
r_0797	0	0	0	0	0	0	0	0
r_0798	0	1.69512	0	1.69512	0	2.03428	0	2.03428
r_0799	0	0	0	0	0	0	0	0
r_0800	0	0	0	0	0	0	0	0
r_0801	0	0	0	0	0	0	0	0
r_0802	0	0	0	0	0	0	0	0
r_0803	0	0	0	0	0	0	0	0
r_0804	-4.86e-07	0	-4.86e-07	0	-1.19e-06	0	-9.25556e-07	0
r_0805	0	0	0	0	0	0	0	0
r_0806	0	0	0	0	0	0	0	0
r_0807	0	0	0	0	0	0	0	0
r_0808	0	0	0	0	0	0	0	0
r_0809	0	0	0	0	0	0	0	0
r_0810	0	0	0	0	0	0	0	0
r_0811	0	0	0	0	0	0	0	0
r_0812	0	0	0	0	0	0	0	0
r_0813	0	0	0	0	0	0	0	0
r_0814	0	0	0	0	0	0	0	0
r_0815	0	0	0	0	0	0	0	0
r_0816	0	0	0	0	0	0	0	0
r_0817	0	0	0	0	0	0	0	0
r_0818	0	0	0	0	0	0	0	0
r_0819	0	0	0	0	0	0	0	0
r_0820	0	0	0	0	0	0	0	0
r_0821	0	0	0	0	0	0	0	0
r_0822	0	0	0	0	0	0	0	0
r_0823	0	0	0	0	0	0	0	0
r_0824	0	0	0	0	0	0	0	0
r_0825	0	0	0	0	0	0	0	0
r_0826	0	0	0	0	0	0	0	0
r_0827	0	6.89e-07	0	6.89e-07	0	1.69e-06	0	1.69e-06
r_0828	0	0	0	0	0	0	0	0
r_0829	0	0	0	0	0	0	0	0
r_0830	0	0	0	0	0	0	0	0
r_0831	0	0	0	0	0	0	0	0
r_0832	-4.86e-07	1.2e-22	-4.86e-07	1.2e-22	-1.19e-06	0	-6.61111e-07	0
r_0833	0	0	0	0	0	0	0	0
r_0834	0	0	0	0	0	0	0	0
r_0835	0	0	0	0	0	0	0	0
r_0836	0	0	0	0	0	0	0	0
r_0837	0	0	0	0	0	0	0	0
r_0838	0	0	0	0	0	0	0	0
r_0839	0	0	0	0	0	0	0	0
r_0840	0	3.44e-07	0	3.44e-07	0	8.46e-07	0	8.46e-07
r_0841	0	3.44e-07	0	3.44e-07	0	8.46e-07	0	5.64e-07
r_0842	0	1.18e-06	0	1.18e-06	0	2.9e-06	0	2.9e-06
r_0843	0	1.18e-06	0	1.18e-06	0	2.9e-06	0	2.9e-06
r_0844	0	1.18e-06	0	1.18e-06	0	2.9e-06	0	2.9e-06
r_0845	0	0	0	0	0	0	0	0
r_0846	0	1.5e-07	0	1.5e-07	0	0.223311	0	0.260529
r_0847	0	0	0	0	0	0	0	0
r_0848	0	0	0	0	0	0	0	0
r_0849	0	1.5e-07	0	1.5e-07	0	0.086843	0	0.260529
r_0850	0	1.5e-07	0	1.5e-07	0	0.086843	0	0.260529
r_0851	0	0	0	0	0	0	0	0
r_0852	0	0	0	0	0	0	0	0
r_0853	0	0	0	0	0	0	0	0
r_0854	-0.847559	0	-0.847559	0	-1.01714	0	-1.01714	0
r_0855	0	0	0	0	0	0	0	0
r_0856	0	0	0	0	0	0	0	0
r_0857	0	0	0	0	0	0	0	0
r_0858	0	0	0	0	0	0	0	0
r_0859	0	7.25e-08	0	7.25e-08	0	0.125695	0	0.107739
r_0860	0	0	0	0	0	0	0	0
r_0861	-1.38e-06	0	-1.38e-06	0	-2.028e-06	0	-3.38e-06	0
r_0862	0	0	0	0	0	0	0	0
r_0863	0	0	0	0	0	0	0	0
r_0864	0	0	0	0	0	0	0	0
r_0865	0	0	0	0	0	0	0	0
r_0866	-999.969	1000	-999.969	1000	-1000	1000	-1000	1000
r_0867	0	0	0	0	0	0	0	0
r_0868	0	0	0	0	0	0	0	0
r_0869	0	0	0	0	0	0	0	0
r_0870	0	0	0	0	0	0	0	0
r_0871	0	0	0	0	0	0	0	0
r_0872	0	0	0	0	0	0	0	0
r_0873	0	0	0	0	0	0	0	0
r_0874	0	0	0	0	0	0	0	0
r_0875	0	0	0	0	0	0	0	0
r_0876	0	0	0	0	0	0	0	0
r_0877	0	0	0	0	0	0	0	0
r_0878	0	0	0	0	0	0	0	0
r_0879	0	0	0	0	0	0	0	0
r_0880	0	0	0	0	0	0	0	0
r_0881	0	0	0	0	0	0	0	0
r_0882	0	0	0	0	0	0	0	0
r_0883	0	0	0	0	0	0	0	0
r_0884	0	0	0	0	0	0	0	0
r_0885	0	0	0	0	0	0	0	0
r_0886	0	6.89e-07	0	6.89e-07	0	1.69e-06	0	1.44857e-06
r_0887	0	0	0	0	0	0	0	0
r_0888	0	0	0	0	0	0	0	0
r_0889	-1.2e-22	4.86e-07	-1.2e-22	4.86e-07	0	1.19e-06	0	1.19e-06
r_0890	-1.2e-22	4.86e-07	-1.2e-22	4.86e-07	0	1.19e-06	0	1.19e-06
r_0891	-1.2e-22	4.86e-07	-1.2e-22	4.86e-07	0	1.19e-06	0	1.19e-06
r_0892	0	4.86e-07	0	4.86e-07	0	1.19e-06	0	1.19e-06
r_0893	-4.86e-07	1.2e-22	-4.86e-07	1.2e-22	-1.19e-06	0	-1.19e-06	0
r_0894	0	0	0	0	0	0	0	0
r_0895	-1.18e-06	0	-1.18e-06	0	-2.9e-06	0	-1.97727e-06	0
r_0896	0	0	0	0	0	0	0	0
r_0897	0	0	0	0	0	0	0	0
r_0898	0	999.992	0	999.992	0	1000	0	1000
r_0901	0	5.51e-07	0	5.51e-07	0	1.35e-06	0	1.35e-06
r_0902	-0.0233464	0	-0.0233464	0	-1.35e-06	3.38e-06	-1.35e-06	3.38e-06
r_0903	-0.847559	0	-0.847559	0	-1.01714	0	-1.01714	0
r_0904	-0.847559	1.18e-06	-0.847559	1.18e-06	-0.927192	0.0899534	-0.927192	0.0899534
r_0905	-1000	0	-1000	0	-1000	0	-1000	0
r_0906	-3.44e-07	0	-3.44e-07	0	-8.46e-07	0	-8.46e-07	0
r_0907	0	3.44e-07	0	3.44e-07	0	8.46e-07	0	8.46e-07
r_0908	0	3.44e-07	0	3.44e-07	0	8.46e-07	0	8.46e-07
r_0909	-3.44e-07	0	-3.44e-07	0	-8.46e-07	0	-8.46e-07	0
r_0910	0	3.44e-07	0	3.44e-07	0	8.46e-07	0	8.46e-07
r_0911	0	1.25e-22	0	1.25e-22	0	0	0	0
r_0912	0	1.18e-06	0	1.18e-06	0	2.9e-06	0	2.9e-06
r_0913	0	1.65e-06	0	1.65e-06	0	4.06e-06	0	4.06e-06
r_0914	-1.2e-22	4.86e-07	-1.2e-22	4.86e-07	0	1.19e-06	0	1.19e-06
r_0915	0	4.86e-07	0	4.86e-07	0	1.19e-06	0	1.19e-06
r_0916	0	4.86e-07	0	4.86e-07	0	1.19e-06	0	1.19e-06
r_0917	-1.2e-22	4.86e-07	-1.2e-22	4.86e-07	0	1.19e-06	0	1.19e-06
r_0918	-1.38e-06	0	-1.38e-06	0	-3.38e-06	0	-3.38e-06	0
r_0919	0	6.89e-07	0	6.89e-07	0	1.69e-06	0	1.69e-06
r_0921	0	9.75e-14	0	9.75e-14	0	9.75e-14	0	9.75e-14
r_0922	-1000	1000	-1000	1000	-1000	1000	-1000	1000
r_0923	-1000	1000	-1000	1000	-1000	1000	-1000	1000
r_0924	0	2.75e-06	0	2.75e-06	0	6.77e-06	0	6.77e-06
r_0925	0	407.506	0	407.506	0	409.612	0	409.612
r_0926	0	1.65e-06	0	1.65e-06	0	4.06e-06	0	4.06e-06
r_0927	0	1.65e-06	0	1.65e-06	0	4.06e-06	0	4.06e-06
r_0928	0	370.502	0	370.502	0	372.535	0	372.535
r_0929	-995.888	0	-995.888	0	-996.604	0	-996.604	0
r_0930	0	995.888	0	995.888	0	996.604	0	996.604
r_0931	0	995.888	0	995.888	0	996.604	0	996.604
r_0932	0	0	0	0	0	0	0	0
r_0934	-1000	988.006	-1000	988.006	-1000	993.427	-1000	993.427
r_0935	0	0	0	0	0	0	0	0
r_0936	0	851.942	0	851.942	0	853.158	0	853.158
r_0937	0	1000	0	1000	0	1000	0	1000
r_0938	0	998.412	0	998.412	0	998.495	0	998.495
r_0939	-853.529	0	-853.529	0	-854.664	0	-854.664	0
r_0940	-1000	0	-1000	0	-1000	0	-1000	0
r_0941	0	9.18e-07	0	9.18e-07	0	2.26e-06	0	2.26e-06
r_0942	0	1.65e-06	0	1.65e-06	0	4.06e-06	0	4.06e-06
r_0943	0	9.18e-07	0	9.18e-07	0	2.26e-06	0	2.26e-06
r_0944	0	999.984	0	999.984	0	999.384	0	999.384
r_0945	-766.656	0	-766.656	0	-767.89	0	-767.89	0
r_0946	0	766.656	0	766.656	0	767.842	0	767.842
r_0947	0	0	0	0	0	0	0	0
r_0948	0	0	0	0	0	0	0	0
r_0949	0	3.59e-07	0	3.59e-07	0	8.83e-07	0	8.83e-07
r_0950	0	666.656	0	666.656	0	666.674	0	666.674
r_0951	0	988.006	0	988.006	0	993.427	0	993.427
r_0952	0	3.39023	0	3.39023	0	4.06857	0	4.06857
r_0953	0	3.44e-07	0	3.44e-07	0	8.46e-07	0	8.46e-07
r_0954	0	3.44e-07	0	3.44e-07	0	8.46e-07	0	8.46e-07
r_0955	0	3.44e-07	0	3.44e-07	0	8.46e-07	0	8.46e-07
r_0956	-5.17e-07	0	-5.17e-07	0	-1.11e-08	0	-1.11e-08	0
r_0957	0	5.51e-07	0	5.51e-07	0	1.35e-06	0	1.35e-06
r_0958	0	0.847559	0	0.847559	0	1.01714	0	1.01714
r_0959	0	3.85e-07	0	3.85e-07	0	0.668023	0	0.668023
r_0960	0	3.85e-07	0	3.85e-07	0	0.668023	0	0.668023
r_0961	-1.5e-07	0	-1.5e-07	0	-0.260529	0	-0.260529	0
r_0962	0	6.89e-07	0	6.89e-07	0	1.69e-06	0	1.69e-06
r_0963	0	6.89e-07	0	6.89e-07	0	1.69e-06	0	1.69e-06
r_0964	0	1.38e-06	0	1.38e-06	0	3.38e-06	0	3.38e-06
r_0965	0	1.38e-06	0	1.38e-06	0	3.38e-06	0	3.38e-06
r_0966	-0.778195	0	-0.778195	0	-1.12e-06	6.77e-06	-1.12e-06	6.77e-06
r_0968	0	2.75e-06	0	2.75e-06	0	6.77e-06	0	6.77e-06
r_0969	0	2.75e-06	0	2.75e-06	0	6.77e-06	0	6.77e-06
r_0970	0	1000	0	1000	0	1000	0	1000
r_0971	0	1000	0	1000	0	1000	0	1000
r_0972	0	1000	0	1000	0	1000	0	1000
r_0973	0	1000	0	1000	0	1000	0	1000
r_0974	0	0	0	0	0	0	0	0
r_0975	0	0	0	0	0	0	0	0
r_0976	0	0	0	0	0	0	0	0
r_0977	0	0	0	0	0	0	0	0
r_0978	0	0	0	0	0	0	0	0
r_0979	0	0	0	0	0	0	0	0
r_0980	0	0	0	0	0	0	0	0
r_0981	0	0	0	0	0	0	0	0
r_0982	0	0	0	0	0	0	0	0
r_0983	0	0	0	0	0	0	0	0
r_0984	0	0	0	0	0	0	0	0
r_0985	0	0	0	0	0	0	0	0
r_0986	0	0	0	0	0	0	0	0
r_0987	0	0	0	0	0	0	0	0
r_0988	0	0	0	0	0	0	0	0
r_0989	0	0	0	0	0	0	0	0
r_0990	0	0	0	0	0	0	0	0
r_0991	0	0	0	0	0	0	0	0
r_0992	0	0	0	0	0	0	0	0
r_0993	0	0	0	0	0	0	0	0
r_0994	0	0	0	0	0	0	0	0
r_0995	0	0	0	0	0	0	0	0
r_0996	0	0	0	0	0	0	0	0
r_0997	0	0	0	0	0	0	0	0
r_0998	0	0	0	0	0	0	0	0
r_0999	0	0	0	0	0	0	0	0
r_1000	0	0	0	0	0	0	0	0
r_1001	0	0	0	0	0	0	0	0
r_1002	0	0	0	0	0	0	0	0
r_1003	0	0	0	0	0	0	0	0
r_1004	0	0	0	0	0	0	0	0
r_1005	0	0	0	0	0	0	0	0
r_1006	0	0	0	0	0	0	0	0
r_1007	0	0	0	0	0	0	0	0
r_1008	0	0	0	0	0	0	0	0
r_1009	0	0	0	0	0	0	0	0
r_1010	0	0	0	0	0	0	0	0
r_1011	0	0	0	0	0	0	0	0
r_1012	0	0	0	0	0	0	0	0
r_1013	0	0	0	0	0	0	0	0
r_1014	0	0	0	0	0	0	0	0
r_1015	0	0	0	0	0	0	0	0
r_1016	0	0	0	0	0	0	0	0
r_1017	0	1.38e-06	0	1.38e-06	0	3.38e-06	0	3.38e-06
r_1018	0	1.38e-06	0	1.38e-06	0	3.38e-06	0	3.38e-06
r_1019	0	2.75e-06	0	2.75e-06	0	6.77e-06	0	6.77e-06
r_1020	0	2.75e-06	0	2.75e-06	0	6.77e-06	0	6.77e-06
r_1021	0	0	0	0	0	0	0	0
r_1022	0	0	0	0	0	0	0	0
r_1023	0	0	0	0	0	0	0	0
r_1024	-2.75e-06	0	-2.75e-06	0	-6.77e-06	0	-6.77e-06	0
r_1025	0	2.75e-06	0	2.75e-06	0	6.77e-06	0	6.77e-06
r_1026	0	2.75e-06	0	2.75e-06	0	6.77e-06	0	6.77e-06
r_1027	0	2.75e-06	0	2.75e-06	0	6.77e-06	0	6.77e-06
r_1028	0	2.75e-06	0	2.75e-06	0	6.77e-06	0	6.77e-06
r_1029	0	0	0	0	0	0	0	0
r_1030	0	0	0	0	0	0	0	0
r_1031	0	0	0	0	0	0	0	0
r_1032	0	0	0	0	0	0	0	0
r_1033	0	0	0	0	0	0	0	0
r_1034	0	0	0	0	0	0	0	0
r_1035	0	0	0	0	0	0	0	0
r_1036	0	0	0	0	0	0	0	0
r_1037	0	0	0	0	0	0	0	0
r_1038	0	0	0	0	0	0	0	0
r_1039	0	0	0	0	0	0	0	0
r_1040	0	0	0	0	0	0	0	0
r_1041	0	0	0	0	0	0	0	0
r_1042	0	0	0	0	0	0	0	0
r_1043	0	0	0	0	0	0	0	0
r_1044	0	0	0	0	0	0	0	0
r_1045	0	0	0	0	0	0	0	0
r_1046	0	0	0	0	0	0	0	0
r_1047	0	0	0	0	0	0	0	0
r_1048	0	0	0	0	0	0	0	0
r_1049	0	0	0	0	0	0	0	0
r_1050	0	0	0	0	0	0	0	0
r_1051	0	0	0	0	0	0	0	0
r_1052	0	0	0	0	0	0	0	0
r_1053	0	8.26e-07	0	8.26e-07	0	2.03e-06	0	2.03e-06
r_1054	0	8.26e-07	0	8.26e-07	0	2.03e-06	0	2.03e-06
r_1055	0	0	0	0	0	0	0	0
r_1056	0	0	0	0	0	0	0	0
r_1057	0	0	0	0	0	0	0	0
r_1058	0	0	0	0	0	0	0	0
r_1059	0	0	0	0	0	0	0	0
r_1060	0	0	0	0	0	0	0	0
r_1061	-1.38e-06	996.856	-1.38e-06	996.856	-3.38e-06	997.804	-3.38e-06	997.804
r_1062	0	1.18e-06	0	1.18e-06	0	2.9e-06	0	2.9e-06
r_1064	0	994.869	0	994.869	0	995.782	0	995.782
r_1065	0	994.869	0	994.869	0	995.782	0	995.782
r_1068	0	1.55639	0	1.55639	0	0.913255	0	0.913255
r_1070	-1000	997.627	-1000	997.627	-1000	998.351	-1000	998.351
