# Supplementary material for: Reconstruction of the genome-scale metabolic network model of Sinorhizobium fredii CCBAU45436 for free-living and symbiotic states
Source: Front Bioeng Biotechnol. 2024 Mar 25;12:1377334. doi: 10.3389/fbioe.2024.1377334 (PMC10999553; doi:10.3389/fbioe.2024.1377334)
Supplement: Supplementary file 2 [file Table3.XLSX]

## Sheet: Sheet1
Processed data of comparison of two proteomes
Genes of S. fredii CCBAU25509	Genes of S. fredii CCBAU45436	Score
AOX55_RS18555	AB395_RS19120	100
AOX55_RS17665	AB395_RS18150	100
AOX55_RS31220	AB395_RS31585	100
AOX55_RS08035	AB395_RS07320	100
AOX55_RS07965	AB395_RS07255	100
AOX55_RS09305	AB395_RS08390	100
AOX55_RS00860	AB395_RS17130	100
AOX55_RS17315	AB395_RS17725	100
AOX55_RS17900	AB395_RS18420	100
AOX55_RS26790	AB395_RS25755	100
AOX55_RS32780	AB395_RS34185	100
AOX55_RS04910	AB395_RS04145	100
AOX55_RS33280	AB395_RS33855	100
AOX55_RS32480	AB395_RS33775	100
AOX55_RS06050	AB395_RS05305	100
AOX55_RS09665	AB395_RS08790	100
AOX55_RS04525	AB395_RS03730	100
AOX55_RS19490	AB395_RS18290	100
AOX55_RS12350	AB395_RS11740	100
AOX55_RS06350	AB395_RS05595	100
AOX55_RS17635	AB395_RS18120	100
AOX55_RS06325	AB395_RS05570	100
AOX55_RS11460	AB395_RS10675	100
AOX55_RS15195	AB395_RS15690	100
AOX55_RS17560	AB395_RS18045	100
AOX55_RS23190	AB395_RS11365	93
AOX55_RS11330	AB395_RS10560	100
AOX55_RS05195	AB395_RS04420	100
AOX55_RS15265	AB395_RS15755	100
AOX55_RS17510	AB395_RS16460	100
AOX55_RS17590	AB395_RS18075	100
AOX55_RS19925	AB395_RS20695	100
AOX55_RS28110	AB395_RS23735	100
AOX55_RS03000	AB395_RS02835	100
AOX55_RS08000	AB395_RS07285	100
AOX55_RS06265	AB395_RS05505	100
AOX55_RS24200	AB395_RS28170	100
AOX55_RS13795	AB395_RS13180	100
AOX55_RS32465	AB395_RS33755	100
AOX55_RS09285	AB395_RS08370	100
AOX55_RS02440	AB395_RS02255	100
AOX55_RS04290	AB395_RS03505	100
AOX55_RS07490	AB395_RS06890	100
AOX55_RS17205	[]	[]
AOX55_RS15420	AB395_RS14230	100
AOX55_RS26315	AB395_RS25775	100
AOX55_RS22000	AB395_RS22400	17
AOX55_RS12690	AB395_RS12165	100
AOX55_RS28135	AB395_RS24310	100
AOX55_RS17460	AB395_RS17960	100
AOX55_RS24580	AB395_RS27795	100
AOX55_RS17740	AB395_RS18225	100
AOX55_RS18460	AB395_RS19005	100
AOX55_RS01105	AB395_RS00880	100
AOX55_RS09430	AB395_RS08535	100
AOX55_RS13570	AB395_RS12960	100
AOX55_RS06890	AB395_RS06155	100
AOX55_RS17360	AB395_RS17860	100
AOX55_RS05325	AB395_RS04555	100
AOX55_RS12800	AB395_RS12265	100
AOX55_RS17895	AB395_RS18415	100
AOX55_RS06355	AB395_RS05610	100
AOX55_RS01950	AB395_RS01925	100
AOX55_RS04735	AB395_RS03950	100
AOX55_RS04180	AB395_RS03380	100
AOX55_RS06990	AB395_RS06260	100
AOX55_RS14400	AB395_RS14385	100
AOX55_RS26160	AB395_RS26015	100
AOX55_RS18240	AB395_RS18775	100
AOX55_RS09195	AB395_RS08280	100
AOX55_RS11660	AB395_RS10880	100
AOX55_RS05600	AB395_RS04845	100
AOX55_RS14615	AB395_RS14795	100
AOX55_RS07940	AB395_RS07225	100
AOX55_RS05680	AB395_RS04925	100
AOX55_RS11635	AB395_RS10855	100
AOX55_RS04560	AB395_RS03775	100
AOX55_RS27535	AB395_RS24585	100
AOX55_RS09350	AB395_RS08435	100
AOX55_RS06270	AB395_RS05510	100
AOX55_RS04175	AB395_RS03375	100
AOX55_RS11715	AB395_RS10935	100
AOX55_RS06975	AB395_RS06245	100
AOX55_RS12435	AB395_RS11830	100
AOX55_RS00120	AB395_RS00100	100
AOX55_RS26015	AB395_RS26215	100
AOX55_RS28130	AB395_RS23715	100
AOX55_RS32550	AB395_RS13065	96
AOX55_RS06730	AB395_RS05985	100
AOX55_RS18355	AB395_RS18890	100
AOX55_RS33370	AB395_RS29445	100
AOX55_RS06970	AB395_RS06240	100
AOX55_RS12720	AB395_RS12195	100
AOX55_RS11365	AB395_RS10595	100
AOX55_RS04195	AB395_RS03395	100
AOX55_RS00920	AB395_RS00705	100
AOX55_RS06340	AB395_RS05585	100
AOX55_RS06260	AB395_RS05500	100
AOX55_RS22800	AB395_RS29440	100
AOX55_RS06305	AB395_RS05550	100
AOX55_RS17960	AB395_RS18510	100
AOX55_RS18485	AB395_RS19030	100
AOX55_RS13550	AB395_RS12935	100
AOX55_RS02665	AB395_RS02470	100
AOX55_RS09015	AB395_RS08100	100
AOX55_RS14490	AB395_RS16985	100
AOX55_RS07065	AB395_RS06340	100
AOX55_RS05665	AB395_RS04915	100
AOX55_RS14115	AB395_RS13505	100
AOX55_RS00135	AB395_RS00115	100
AOX55_RS32455	AB395_RS33745	100
AOX55_RS16105	AB395_RS16315	100
AOX55_RS08485	AB395_RS07780	100
AOX55_RS02560	AB395_RS02375	100
AOX55_RS15055	AB395_RS15260	100
AOX55_RS19735	AB395_RS20525	100
AOX55_RS00265	AB395_RS00250	100
AOX55_RS02425	AB395_RS02240	100
AOX55_RS06285	AB395_RS05525	100
AOX55_RS31125	AB395_RS31465	100
AOX55_RS28750	AB395_RS22870	100
AOX55_RS04630	AB395_RS03850	100
AOX55_RS15415	AB395_RS15920	100
AOX55_RS09780	AB395_RS08885	100
AOX55_RS24850	AB395_RS27460	100
AOX55_RS17405	AB395_RS17900	100
AOX55_RS31065	AB395_RS31385	100
AOX55_RS05785	AB395_RS05020	100
AOX55_RS06370	AB395_RS05625	100
AOX55_RS27920	AB395_RS24175	100
AOX55_RS06300	AB395_RS05545	100
AOX55_RS28150	[]	[]
AOX55_RS06240	AB395_RS05480	100
AOX55_RS06335	AB395_RS05580	100
AOX55_RS18935	AB395_RS19465	100
AOX55_RS10285	AB395_RS09470	100
AOX55_RS20355	AB395_RS21180	100
AOX55_RS17135	AB395_RS17560	100
AOX55_RS06465	AB395_RS05730	100
AOX55_RS05890	AB395_RS05130	100
AOX55_RS19260	AB395_RS19820	100
AOX55_RS02005	AB395_RS01990	100
AOX55_RS30635	AB395_RS21865	100
AOX55_RS04880	AB395_RS04110	100
AOX55_RS21675	AB395_RS20495	100
AOX55_RS12025	AB395_RS11245	100
AOX55_RS16255	AB395_RS16460	100
AOX55_RS19930	AB395_RS20700	100
AOX55_RS17225	AB395_RS17650	100
AOX55_RS01050	AB395_RS00835	100
AOX55_RS00900	AB395_RS00680	100
AOX55_RS32500	AB395_RS33805	100
AOX55_RS05685	AB395_RS04930	100
AOX55_RS22105	AB395_RS23415	100
AOX55_RS32075	AB395_RS33060	100
AOX55_RS27040	AB395_RS25190	100
AOX55_RS00280	AB395_RS00265	100
AOX55_RS10870	AB395_RS10115	100
AOX55_RS12145	AB395_RS11540	100
AOX55_RS08390	AB395_RS07680	100
AOX55_RS06925	AB395_RS06195	100
AOX55_RS02445	AB395_RS02265	100
AOX55_RS08585	AB395_RS07955	100
AOX55_RS04765	AB395_RS03985	100
AOX55_RS09065	AB395_RS08150	100
AOX55_RS19660	AB395_RS20450	100
AOX55_RS07935	AB395_RS07220	100
AOX55_RS22540	AB395_RS12550	65
AOX55_RS31110	AB395_RS31450	100
AOX55_RS18960	AB395_RS19490	100
AOX55_RS15470	AB395_RS16000	100
AOX55_RS20895	AB395_RS19815	100
AOX55_RS19655	AB395_RS20445	100
AOX55_RS12395	AB395_RS11780	100
AOX55_RS02900	AB395_RS02735	100
AOX55_RS32540	AB395_RS19820	28
AOX55_RS31795	AB395_RS32505	100
AOX55_RS08960	AB395_RS08045	100
AOX55_RS31385	AB395_RS31860	100
AOX55_RS12575	AB395_RS12080	100
AOX55_RS21590	AB395_RS13975	97
AOX55_RS17915	AB395_RS18435	100
AOX55_RS19705	AB395_RS20495	100
AOX55_RS24145	AB395_RS28230	100
AOX55_RS06245	AB395_RS05485	100
AOX55_RS05775	AB395_RS05010	100
AOX55_RS15095	AB395_RS15580	100
AOX55_RS17115	AB395_RS17540	100
AOX55_RS02660	AB395_RS02465	100
AOX55_RS15110	AB395_RS15600	100
AOX55_RS05185	AB395_RS04410	100
AOX55_RS32505	AB395_RS33810	100
AOX55_RS06010	AB395_RS05260	100
AOX55_RS07815	AB395_RS07110	100
AOX55_RS08620	AB395_RS07990	100
AOX55_RS06220	AB395_RS05455	100
AOX55_RS07365	AB395_RS06660	100
AOX55_RS01915	AB395_RS01890	100
AOX55_RS06180	AB395_RS05415	100
AOX55_RS06185	AB395_RS05420	100
AOX55_RS06950	AB395_RS06220	100
AOX55_RS08590	AB395_RS07960	100
AOX55_RS04350	AB395_RS03565	100
AOX55_RS04730	AB395_RS03945	100
AOX55_RS09880	AB395_RS08980	100
AOX55_RS26600	AB395_RS25450	100
AOX55_RS19850	AB395_RS20630	100
AOX55_RS30820	AB395_RS31050	100
AOX55_RS25120	AB395_RS27180	100
AOX55_RS19440	AB395_RS20230	100
AOX55_RS30645	AB395_RS21855	100
AOX55_RS06190	AB395_RS05015	100
AOX55_RS31250	AB395_RS31625	100
AOX55_RS02745	AB395_RS02590	100
AOX55_RS08910	AB395_RS07610	100
AOX55_RS09900	AB395_RS09000	100
AOX55_RS00105	AB395_RS00085	100
AOX55_RS04925	AB395_RS04155	100
AOX55_RS32495	AB395_RS33800	100
AOX55_RS32090	AB395_RS33090	100
AOX55_RS17800	AB395_RS18290	100
AOX55_RS01840	AB395_RS01815	100
AOX55_RS06235	AB395_RS05395	100
AOX55_RS17905	AB395_RS18430	100
AOX55_RS08605	AB395_RS07970	100
AOX55_RS06030	AB395_RS05285	100
AOX55_RS08795	AB395_RS07500	100
AOX55_RS13605	AB395_RS12995	100
AOX55_RS19175	AB395_RS19715	100
AOX55_RS06330	AB395_RS05575	100
AOX55_RS21245	AB395_RS20100	100
AOX55_RS01880	AB395_RS01855	100
AOX55_RS24560	AB395_RS27825	100
AOX55_RS05245	AB395_RS04470	100
AOX55_RS05330	AB395_RS04560	100
AOX55_RS28720	AB395_RS23895	100
AOX55_RS09415	AB395_RS08500	100
AOX55_RS07925	AB395_RS07210	100
AOX55_RS06255	AB395_RS05495	100
AOX55_RS04245	AB395_RS03450	100
AOX55_RS12780	AB395_RS12245	100
AOX55_RS06715	AB395_RS05970	100
AOX55_RS08755	AB395_RS07450	100
AOX55_RS06200	AB395_RS05430	100
AOX55_RS09110	AB395_RS08200	100
AOX55_RS15535	AB395_RS16065	100
AOX55_RS13035	AB395_RS12500	100
AOX55_RS12945	AB395_RS12410	100
AOX55_RS24130	AB395_RS28245	100
AOX55_RS03195	AB395_RS03040	100
AOX55_RS31300	AB395_RS31670	100
AOX55_RS19605	AB395_RS20390	100
AOX55_RS19865	AB395_RS20645	100
AOX55_RS15255	AB395_RS15745	100
AOX55_RS14495	AB395_RS30165	100
AOX55_RS05205	AB395_RS04430	100
AOX55_RS16490	AB395_RS16710	100
AOX55_RS09585	AB395_RS08710	100
AOX55_RS29875	AB395_RS22700	100
AOX55_RS20095	AB395_RS20885	100
AOX55_RS05265	AB395_RS04490	100
AOX55_RS03275	AB395_RS03115	100
AOX55_RS07125	AB395_RS06400	100
AOX55_RS27545	AB395_RS24575	100
AOX55_RS14405	AB395_RS14390	100
AOX55_RS17640	AB395_RS18125	100
AOX55_RS04115	AB395_RS03320	100
AOX55_RS19585	AB395_RS20370	100
AOX55_RS32390	AB395_RS33645	100
AOX55_RS00140	AB395_RS00120	100
AOX55_RS17595	AB395_RS18080	100
AOX55_RS00235	AB395_RS00220	100
AOX55_RS06365	AB395_RS05620	100
AOX55_RS14305	AB395_RS14260	100
AOX55_RS24565	AB395_RS27820	100
AOX55_RS06735	AB395_RS05990	100
AOX55_RS04135	AB395_RS03340	100
AOX55_RS15105	AB395_RS15595	100
AOX55_RS23360	AB395_RS28910	100
AOX55_RS08570	AB395_RS07940	100
AOX55_RS27010	AB395_RS25220	100
AOX55_RS15240	AB395_RS15730	100
AOX55_RS04035	AB395_RS03235	100
AOX55_RS05490	AB395_RS04725	100
AOX55_RS05695	AB395_RS04945	100
AOX55_RS05715	AB395_RS04965	100
AOX55_RS12970	AB395_RS12435	100
AOX55_RS17475	AB395_RS17975	100
AOX55_RS15245	AB395_RS15735	100
AOX55_RS16295	AB395_RS16500	100
AOX55_RS00210	AB395_RS00190	100
AOX55_RS10480	AB395_RS09695	100
AOX55_RS32570	AB395_RS33885	100
AOX55_RS09355	AB395_RS08440	100
AOX55_RS24730	AB395_RS27640	100
AOX55_RS21685	AB395_RS20505	100
AOX55_RS23020	AB395_RS29215	100
AOX55_RS16510	AB395_RS16730	100
AOX55_RS25995	AB395_RS26235	100
AOX55_RS05605	AB395_RS04850	100
AOX55_RS09660	AB395_RS08785	100
AOX55_RS05505	AB395_RS04740	100
AOX55_RS17080	AB395_RS17505	100
AOX55_RS06225	AB395_RS05460	100
AOX55_RS27960	AB395_RS23850	100
AOX55_RS21750	AB395_RS27270	100
AOX55_RS26250	AB395_RS25840	100
AOX55_RS13365	AB395_RS12750	100
AOX55_RS08045	AB395_RS07330	100
AOX55_RS17880	AB395_RS18400	100
AOX55_RS17125	AB395_RS17550	100
AOX55_RS12555	AB395_RS11985	100
AOX55_RS11580	AB395_RS10800	100
AOX55_RS05020	AB395_RS04250	100
AOX55_RS15270	AB395_RS15760	100
AOX55_RS22025	AB395_RS00075	18
AOX55_RS02315	AB395_RS02100	100
AOX55_RS12285	AB395_RS11680	100
AOX55_RS27440	AB395_RS24700	100
AOX55_RS05000	AB395_RS04230	100
AOX55_RS14300	AB395_RS14255	100
AOX55_RS17215	AB395_RS17635	100
AOX55_RS04665	AB395_RS03880	100
AOX55_RS22135	AB395_RS28480	100
AOX55_RS08875	AB395_RS07585	100
AOX55_RS19405	AB395_RS19970	100
AOX55_RS10835	AB395_RS10085	100
AOX55_RS05250	AB395_RS04475	100
AOX55_RS12770	AB395_RS12235	100
AOX55_RS06250	AB395_RS05490	100
AOX55_RS28125	AB395_RS23720	100
AOX55_RS03130	AB395_RS02975	100
AOX55_RS11260	AB395_RS10495	100
AOX55_RS17670	AB395_RS18155	100
AOX55_RS32940	AB395_RS21245	30
AOX55_RS15315	AB395_RS14120	100
AOX55_RS07915	AB395_RS07200	100
AOX55_RS09440	AB395_RS08545	100
AOX55_RS16180	AB395_RS16385	100
AOX55_RS27070	AB395_RS25155	100
AOX55_RS17220	AB395_RS17640	100
AOX55_RS06320	AB395_RS05565	100
AOX55_RS22775	AB395_RS29455	100
AOX55_RS04050	AB395_RS03255	100
AOX55_RS00080	AB395_RS00060	100
AOX55_RS17875	AB395_RS18395	100
AOX55_RS07405	AB395_RS06715	100
AOX55_RS17240	AB395_RS17660	100
AOX55_RS04375	AB395_RS03600	100
AOX55_RS06195	AB395_RS05425	100
AOX55_RS04950	AB395_RS04180	100
AOX55_RS17155	AB395_RS17580	100
AOX55_RS21690	AB395_RS20510	100
AOX55_RS08895	AB395_RS07595	100
AOX55_RS15305	AB395_RS15815	100
AOX55_RS10130	AB395_RS09285	100
AOX55_RS16000	AB395_RS16180	100
AOX55_RS05465	AB395_RS04700	100
AOX55_RS17120	AB395_RS17545	100
AOX55_RS09070	AB395_RS08155	100
AOX55_RS19535	AB395_RS20325	100
AOX55_RS32095	AB395_RS33095	100
AOX55_RS20390	AB395_RS21215	100
AOX55_RS06980	AB395_RS06250	100
AOX55_RS31815	AB395_RS32510	100
AOX55_RS17330	AB395_RS17740	100
AOX55_RS19635	AB395_RS20420	100
