# Supplementary material for: Reconstruction of the genome-scale metabolic network model of Sinorhizobium fredii CCBAU45436 for free-living and symbiotic states
Source: Front Bioeng Biotechnol. 2024 Mar 25;12:1377334. doi: 10.3389/fbioe.2024.1377334 (PMC10999553; doi:10.3389/fbioe.2024.1377334)
Supplement: Supplementary file 3 [file Table6.XLSX]

## Sheet: Sheet1
Experiments and iAQY970 prediction results
Substance	Model prediction	Flux	Experiment	Agreement	Note
Dextrin	-	[]	-	YES
D-Maltose	+	0.5532	+	YES
D-Trehalose	+	0.5532	+	YES
D-Cellobiose	+	0.5532	+	YES
Gentiobiose	-	[]	+	NO	lack information in databases
Sucrose	+	0.5532	+	YES
D-Turanose	-	[]	+	NO	lack information in databases
Stachyose	-	[]	-	YES
D-Raffinose	+	0.8298	+	YES
α-D-Lactose	+	0.5532	+	YES
D-Melibiose	+	0.5532	+	YES
β-Methyl-D-Glucoside	-	[]	+	NO	lack information in databases
D-Salicin	+	0.2766	+	YES
N-Acetyl-D-Glucosamine	+	0.2766	+	YES
N-Acetyl-β-DMannosamine	-	[]	-	YES
N-Acetyl-D-Galactosamine	+	0.2766	+	YES
N-Acetyl Neuraminic Acid	-	[]	-	YES
α-D-Glucose	+	0.2766	+	YES
D-Mannose	+	0.2766	+	YES
D-Fructose	+	0.2766	+	YES
D-Galactose	+	0.2766	+	YES
3-Methyl Glucose	-	[]	-	YES
D-Fucose	-	[]	+	NO	lack information in databases
L-Fucose	+	0.2766	+	YES
L-Rhamnose	+	0.2766	+	YES
Inosine	-	[]	-	YES
D-Sorbitol	+	0.2766	+	YES
D-Mannitol	+	0.2766	+	YES
D-Arabitol	+	0.2305	+	YES
myo-Inositol	+	0.1383	+	YES
Glycerol	+	0.1383	+	YES
D-Glucose_x005f_x0002_6-PO4	-	[]	-	YES
D-Fructose-6-PO4	+	0.2766	+	YES
D-Aspartic Acid	-	[]	-	YES
D-Serine	-	[]	-	YES
Gelatin	-	[]	-	YES
Glycyl-L-Proline	-	[]	-	YES
L-Alanine	-	[]	-	YES
L-Arginine	-	[]	+	NO
L-Aspartic Acid	-	[]	+	NO
L-Glutamic Acid	+	0.1383	+	YES
L-Histidine	-	[]	-	YES
L-Pyroglutamic Acid	-	[]	-	YES
L-Serine	-	[]	-	YES
Pectin	-	[]	-	YES
D-Galacturonic Acid	+	0.2766	+	YES
L-Galactonic Acid Lactone	+	0.2766	+	YES
D-Gluconic Acid	-	[]	-	YES
D-Glucuronic Acid	-	[]	+	NO	lack information in databases
Glucuronamide	-	[]	+	NO	lack information in databases
Mucic Acid	-	[]	-	YES
Quinic Acid	-	[]	+	NO
D-Saccharic Acid	-	[]	-	YES
p-Hydroxy_x005f_x0002_Phenylacetic Acid	+	0.1018	+	YES
Methyl Pyruvate	-	[]	+	NO	lack information in databases
D-Lactic Acid Methyl Ester	-	[]	-	YES
L-Lactic Acid	+	0.1383	+	YES
Citric Acid	-	[]	-	YES
α-Keto-Glutaric Acid	+	0.1383	+	YES
D-Malic Acid	-	[]	-	YES
L-Malic Aci	+	0.1383	+	YES
Bromo-Succinic Acid	-	[]	-	YES
Tween 40	-	[]	-	YES
γ-Amino-Butryric Acid	+	0.1383	+	YES
α-Hydroxy_x005f_x0002_Butyric Acid	-	[]	-	YES
β-Hydroxy-D,L Butyric Acid	-	[]	+	NO	lack information in databases
α-Keto-Butyric Acid	-	[]	-	YES
Acetoacetic Acid	-	[]	-	YES
Propionic Acid	-	[]	-	YES
Acetic Acid	-	[]	+	NO
Formic Acid	-	[]	+	NO
