# Supplementary material for: Reconstruction of the genome-scale metabolic network model of Sinorhizobium fredii CCBAU45436 for free-living and symbiotic states
Source: Front Bioeng Biotechnol. 2024 Mar 25;12:1377334. doi: 10.3389/fbioe.2024.1377334 (PMC10999553; doi:10.3389/fbioe.2024.1377334)
Supplement: Supplementary file 4 [file Table4.XLSX]

## Sheet: Sheet1
Essential reactions in free-living state
Rxn	Formula	Grratio	KO	Effect	Essentiality
r_0001	atp[c] + g1p[c] -> ppi[c] + adpglc[c]	1	0.668023	FALSE	FALSE
r_0002	h2o[c] + gln__L[c] -> h[c] + glu__L[c] + nh3[c]	1	0.668023	FALSE	FALSE
r_0003	h[c] + nadh[c] + aacoa[c] <=> nad[c] + 3hbcoa[c]	1	0.668023	FALSE	FALSE
r_0004	4 s[c] + 4 fe2[c] -> Iron[c]	1	0.668023	FALSE	FALSE
r_0005	h[c] + nadph[c] + 3odecACP[c] <=> nadp[c] + 3hdecACP[c]	1	0.668023	FALSE	FALSE
r_0006	atp[c] + h[c] + coa[c] + hdca[c] <=> ppi[c] + amp[c] + pmtcoa[c]	1	0.668023	FALSE	FALSE
r_0007	h[c] + duri[c] + pi[c] <=> 2dr1p[c] + ura[c]	1	0.668023	FALSE	FALSE
r_0008	nadp[c] + g6p[c] -> h[c] + nadph[c] + 6pgl[c]	1	0.668023	FALSE	FALSE
r_0009	h[c] + 3c4mop[c] -> co2[c] + 4mop[c]	0	0	TRUE	TRUE
r_0010	h2o[c] + ahcys[c] <=> hcys__L[c] + adn[c]	1	0.668023	FALSE	FALSE
r_0011	atp[c] + h[c] + coa[c] + ac[c] -> ppi[c] + amp[c] + accoa[c]	1	0.668023	TRUE	FALSE
r_0012	dmbzid[c] + nicrnt[c] -> h[c] + 5prdmbz[c] + nac[c]	1	0.668023	FALSE	FALSE
r_0013	ppi[c] + orot5p[c] <=> prpp[c] + orot[c]	1.78634e-25	1.19332e-25	TRUE	TRUE
r_0014	nad[c] + 3htdcoa[c] <=> h[c] + nadh[c] + 3otdcoa[c]	1	0.668023	FALSE	FALSE
r_0015	hcys__L[c] + ser__L[c] -> h2o[c] + cyst__L[c]	1	0.668023	FALSE	FALSE
r_0016	o2[c] + thbpt[c] + phe__L[c] -> h2o[c] + tyr__L[c] + dhbpt[c]	1	0.668023	FALSE	FALSE
r_0017	xu5p__D[c] + r5p[c] <=> g3p[c] + s7p[c]	0.994665	0.664459	TRUE	FALSE
r_0018	h2o[c] + csn[c] -> nh3[c] + ura[c]	1	0.668023	FALSE	FALSE
r_0019	nad[c] + 3c2hmp[c] <=> h[c] + nadh[c] + 3c4mop[c]	0	0	TRUE	TRUE
r_0020	h2o[c] + dgtp[c] <=> h[c] + pppi[c] + dgsn[c]	1	0.668023	FALSE	FALSE
r_0021	atp[c] + d5kg[c] -> adp[c] + d5kgp[c]	0.99793	0.66664	TRUE	FALSE
r_0022	atp[c] + gdp[c] <=> adp[c] + gtp[c]	1.32699e-12	8.86459e-13	TRUE	TRUE
r_0023	atp[c] + dcdp[c] <=> adp[c] + dctp[c]	1	0.668023	FALSE	FALSE
r_0024	2 h[c] + o2[c] + 2 qh2[c] -> 2 h2o[c] + 2 q[c] + 2 h[e]	1	0.668023	TRUE	FALSE
r_0025	nadph[c] + 4pasp[c] -> nadp[c] + pi[c] + aspsa[c]	1	0.668023	FALSE	FALSE
r_0026	h2o[c] + 10fthf[c] -> h[c] + thf[c] + for[c]	1	0.668023	FALSE	FALSE
r_0027	h2o[c] + gtp[c] -> h[c] + for[c] + ahdt[c]	1	0.668023	FALSE	FALSE
r_0028	ru5p__D[c] <=> xu5p__D[c]	0.964964	0.644618	TRUE	FALSE
r_0029	cdp[c] + trdrd[c] -> h2o[c] + dcdp[c] + trdox[c]	1	0.668023	FALSE	FALSE
r_0030	3hdcoa[c] <=> h2o[c] + dc2coa[c]	1	0.668023	FALSE	FALSE
r_0031	asp__L[c] -> h[c] + nh3[c] + fum[c]	1	0.668023	FALSE	FALSE
r_0032	glu5sa[c] <=> h[c] + h2o[c] + 1pyr5c[c]	1	0.668023	FALSE	FALSE
r_0033	h[c] + nadph[c] + dxyl5p[c] -> nadp[c] + 2me4p[c]	1	0.668023	FALSE	FALSE
r_0034	2 h[e] + mal__L[e] -> 2 h[c] + mal__L[c]	0.701863	0.468861	TRUE	FALSE
r_0035	atp[c] + cbi[c] <=> pppi[c] + adocbi[c]	1	0.668023	FALSE	FALSE
r_0036	3ig3p[c] <=> g3p[c] + indole[c]	1	0.668023	FALSE	FALSE
r_0037	glu__L[c] + 3mop[c] -> akg[c] + ile__L[c]	0	0	TRUE	TRUE
r_0038	2dda7p[c] <=> h[c] + pi[c] + 3dhq[c]	5.52888e-14	3.69342e-14	TRUE	TRUE
r_0039	h2o[c] + cyst__L[c] -> h[c] + nh3[c] + hcys__L[c] + pyr[c]	1	0.668023	FALSE	FALSE
r_0040	ser__L[c] + indole[c] -> h2o[c] + trp__L[c]	1	0.668023	FALSE	FALSE
r_0041	coa[c] + adhlam[c] <=> accoa[c] + dhlam[c]	1	0.668023	TRUE	FALSE
r_0042	h[c] + nadp[c] + 2 fdxrd[c] <=> nadph[c] + 2 fdxox[c]	1	0.668023	FALSE	FALSE
r_0043	h2o[c] + co2[c] <=> h[c] + hco3[c]	-9.30844e-13	-6.21825e-13	TRUE	TRUE
r_0044	atp[c] + h2o[c] + met__L[c] -> ppi[c] + pi[c] + amet[c]	1	0.668023	FALSE	FALSE
r_0045	atp[c] + 6hmhpt[c] <=> amp[c] + 6hmhptpp[c]	1	0.668023	FALSE	FALSE
r_0046	thr__L[c] -> h[c] + nh3[c] + 2obut[c]	1	0.668023	FALSE	FALSE
r_0047	6r5au[c] + db4p[c] <=> h[c] + 2 h2o[c] + pi[c] + dmlz[c]	1	0.668023	FALSE	FALSE
r_0048	h2o[c] + rnam[c] -> h[c] + ncam[c] + rib__D[c]	1	0.668023	FALSE	FALSE
r_0049	3hhexACP[c] -> h2o[c] + thex2eACP[c]	1	0.668023	FALSE	FALSE
r_0050	n2[e] <=> n2[c]	1	0.668023	FALSE	FALSE
r_0051	h2o[c] + dhor__S[c] <=> h[c] + cbasp[c]	-8.81144e-13	-5.88625e-13	TRUE	TRUE
r_0052	3hbcoa[c] <=> h2o[c] + b2coa[c]	1	0.668023	FALSE	FALSE
r_0053	h2o[c] + 56dthm[c] -> h[c] + 3uib[c]	1	0.668023	TRUE	FALSE
r_0054	o2[c] + pdx5p[c] <=> pydx5p[c] + h2o2[c]	1	0.668023	FALSE	FALSE
r_0055	atp[c] + adocbi[c] -> h[c] + adp[c] + adocbip[c]	1	0.668023	FALSE	FALSE
r_0056	adp[c] + pep[c] -> atp[c] + pyr[c]	1	0.668023	FALSE	FALSE
r_0057	hom__L[c] + succoa[c] -> coa[c] + suchms[c]	1	0.668023	TRUE	FALSE
r_0058	h[c] + nadh[c] + 2mecdp[c] -> h2o[c] + nad[c] + h2mb4p[c]	1	0.668023	FALSE	FALSE
r_0059	h2o[c] + 4izp[c] -> nflgln[c]	1	0.668023	FALSE	FALSE
r_0060	atp[c] + skm[c] -> adp[c] + skm5p[c]	5.52888e-14	3.69342e-14	TRUE	TRUE
r_0061	glu__L[c] + acorn[c] <=> acglu[c] + orn[c]	1	0.668023	FALSE	FALSE
r_0062	thr__L[c] <=> gly[c] + acald[c]	1	0.668023	TRUE	FALSE
r_0063	nad[c] + 3hocoa[c] <=> h[c] + nadh[c] + 3oocoa[c]	1	0.668023	FALSE	FALSE
r_0064	3psme[c] -> h[c] + pi[c] + chor[c]	5.52888e-14	3.69342e-14	TRUE	TRUE
r_0065	atp[c] + h[c] + glu__L[c] <=> adp[c] + glu5p[c]	1	0.668023	TRUE	FALSE
r_0066	atp[c] + amp[c] <=> 2 adp[c]	1	0.668023	TRUE	FALSE
r_0067	h2o[c] + fmn[c] -> h[c] + pi[c] + ribflv[c]	1	0.668023	FALSE	FALSE
r_0068	atp[c] + pydam[c] -> adp[c] + pyam5p[c]	1	0.668023	FALSE	FALSE
r_0069	ura[c] + prpp[c] <=> ppi[c] + ump[c]	1	0.668023	TRUE	FALSE
r_0070	g6p[c] <=> f6p[c]	-2.50803e-12	-1.67542e-12	TRUE	TRUE
r_0071	atp[c] + glu__L[c] + cys__L[c] -> h[c] + pi[c] + adp[c] + glucys[c]	1	0.668023	FALSE	FALSE
r_0072	h[c] + pi[c] + gsn[c] <=> gua[c] + r1p[c]	1	0.668023	FALSE	FALSE
r_0073	glu__L[c] + imacp[c] <=> akg[c] + hisp[c]	0	0	TRUE	TRUE
r_0074	h[c] + nadph[c] + 2dhp[c] <=> nadp[c] + pant__R[c]	1	0.668023	TRUE	FALSE
r_0075	atp[c] + gly[c] + pram[c] -> h[c] + pi[c] + adp[c] + gar[c]	1.21071e-12	8.08779e-13	TRUE	TRUE
r_0076	h[c] + myrsACP[c] + malACP[c] -> co2[c] + ACP[c] + 3opalmACP[c]	1	0.668023	FALSE	FALSE
r_0077	h2o[c] + nad[c] + imp[c] -> h[c] + nadh[c] + xmp[c]	1	0.668023	TRUE	FALSE
r_0078	2 h[c] + 2 fdxrd[c] + h2mb4p[c] <=> h2o[c] + 2 fdxox[c] + ipdp[c]	1	0.668023	FALSE	FALSE
r_0079	atp[c] + dudp[c] <=> adp[c] + dutp[c]	1	0.668023	FALSE	FALSE
r_0080	atp[c] + cdp[c] <=> adp[c] + ctp[c]	1	0.668023	TRUE	FALSE
r_0081	tyr__L[c] + akg[c] <=> glu__L[c] + 34hpp[c]	1	0.668023	TRUE	FALSE
r_0082	fe2[c] + ppp9[c] <=> 2 h[c] + pheme[c]	1	0.668023	FALSE	FALSE
r_0083	nadp[c] + 23dhmb[c] <=> h[c] + nadph[c] + alac__S[c]	1	0.668023	TRUE	FALSE
r_0084	3hhdcoa[c] <=> h2o[c] + hdd2coa[c]	1	0.668023	FALSE	FALSE
r_0085	ru5p__D[c] <=> h[c] + for[c] + db4p[c]	1	0.668023	FALSE	FALSE
r_0086	glu__L[c] + accoa[c] -> h[c] + coa[c] + acglu[c]	1	0.668023	FALSE	FALSE
r_0087	h2o[c] + accoa[c] + 3mob[c] -> h[c] + coa[c] + 3c3hmp[c]	0	0	TRUE	TRUE
r_0088	h2o[c] + nad[c] + e4p[c] <=> 2 h[c] + nadh[c] + 4per[c]	1	0.668023	FALSE	FALSE
r_0089	h[c] + pphn[c] <=> h2o[c] + co2[c] + phpyr[c]	1	0.668023	TRUE	FALSE
r_0090	h[c] + orn[c] -> co2[c] + ptrc[c]	1	0.668023	TRUE	FALSE
r_0091	h[c] + malACP[c] + acACP[c] -> co2[c] + ACP[c] + actACP[c]	1	0.668023	FALSE	FALSE
r_0092	h[e] + glu__L[e] <=> h[c] + glu__L[c]	0.585921	0.391409	TRUE	FALSE
r_0093	inost[c] <=> inost[e]	0.99793	0.66664	TRUE	FALSE
r_0094	atp[c] + coa[c] + succ[c] <=> pi[c] + adp[c] + succoa[c]	1	0.668023	TRUE	FALSE
r_0095	succ[c] + fad[c] <=> fum[c] + fadh2[c]	0.362998	0.242491	TRUE	FALSE
r_0096	2.6 atp[c] + 1.6 h2o[c] + gtp[c] + ctp[c] + utp[c] -> 1.6 h[c] + 4 ppi[c] + 1.6 pi[c] + 1.6 adp[c] + 4 rna[c]	0	0	TRUE	TRUE
r_0097	dhap[c] <=> g3p[c]	0.0809031	0.0540451	TRUE	FALSE
r_0098	atp[c] + gmp[c] <=> adp[c] + gdp[c]	8.40372e-24	5.61388e-24	TRUE	TRUE
r_0099	hcys__L[c] + amet[c] -> h[c] + ahcys[c] + met__L[c]	1	0.668023	FALSE	FALSE
r_0100	atp[c] + dgdp[c] <=> dgtp[c] + adp[c]	1	0.668023	FALSE	FALSE
r_0101	25aics[c] <=> fum[c] + aicar[c]	5.49971e-13	3.67393e-13	TRUE	TRUE
r_0102	h2o[c] + pep[c] + e4p[c] <=> h[c] + pi[c] + 2dda7p[c]	5.52888e-14	3.69342e-14	TRUE	TRUE
r_0103	h2o[c] + 2 nad[c] + histd[c] -> 3 h[c] + 2 nadh[c] + his__L[c]	1	0.668023	TRUE	FALSE
r_0104	h2o[c] + dutp[c] -> ppi[c] + dump[c]	1	0.668023	FALSE	FALSE
r_0105	atp[c] + h[c] + acglu[c] -> adp[c] + acg5p[c]	1	0.668023	FALSE	FALSE
r_0106	atp[c] + nicrnt[c] <=> ppi[c] + dnad[c]	1	0.668023	FALSE	FALSE
r_0107	pyr[c] + 2ahethmpp[c] -> alac__S[c] + thmpp[c]	0.873734	0.583674	TRUE	FALSE
r_0108	h[c] + pi[c] + ins[c] <=> r1p[c] + hxan[c]	1	0.668023	FALSE	FALSE
r_0109	his__L[c] -> h[c] + nh3[c] + urcan[c]	1	0.668023	FALSE	FALSE
r_0110	atp[c] + pydxn[c] -> adp[c] + pdx5p[c]	1	0.668023	FALSE	FALSE
r_0111	prpp[c] + xan[c] <=> ppi[c] + xmp[c]	1	0.668023	FALSE	FALSE
r_0112	2 h[e] + succ[e] -> 2 h[c] + succ[c]	0.714286	0.477159	TRUE	FALSE
r_0113	h2o[c] + nad[c] + ala__L[c] <=> 2 h[c] + nh3[c] + nadh[c] + pyr[c]	0.571818	0.381987	TRUE	FALSE
r_0114	h[c] + pi[c] + dad_2[c] <=> 2dr1p[c] + ade[c]	1	0.668023	FALSE	FALSE
r_0115	akg[c] + orn[c] <=> glu__L[c] + glu5sa[c]	1	0.668023	TRUE	FALSE
r_0116	3 h2o[c] + ahdt[c] -> 3 h[c] + 3 pi[c] + dhnpt[c]	1	0.668023	FALSE	FALSE
r_0117	h[c] + 26dap__M[c] <=> co2[c] + lys__L[c]	0	0	TRUE	TRUE
r_0118	atp[c] + duri[c] -> adp[c] + dump[c]	1	0.668023	FALSE	FALSE
r_0119	nh3[e] <=> nh3[c]	1	0.668023	FALSE	FALSE
r_0120	h2o[c] + urcan[c] -> 4izp[c]	1	0.668023	FALSE	FALSE
r_0121	5aprbu[c] + h2o[c] <=> 6r5au[c] + pi[c]	1	0.668023	FALSE	FALSE
r_0122	h[c] + nadph[c] + 3dhsk[c] <=> nadp[c] + skm[c]	5.52888e-14	3.69342e-14	TRUE	TRUE
r_0123	atp[c] + h2o[c] + gln__L[c] + asp__L[c] -> ppi[c] + glu__L[c] + amp[c] + asn__L[c]	0	0	TRUE	TRUE
r_0124	h[c] + nadh[c] + tmrs2eACP[c] -> nad[c] + myrsACP[c]	1	0.668023	FALSE	FALSE
r_0125	g3p[c] + s7p[c] <=> f6p[c] + e4p[c]	0.994665	0.664459	TRUE	FALSE
r_0126	2obut[c] + 2ahethmpp[c] -> thmpp[c] + 2ahbut[c]	0.957336	0.639522	TRUE	FALSE
r_0127	dhnpt[c] -> 6hmhpt[c] + gcald[c]	1	0.668023	FALSE	FALSE
r_0128	h2o[c] + accoa[c] + oaa[c] -> h[c] + coa[c] + cit[c]	1	0.668023	FALSE	FALSE
r_0129	ipdp[c] + grdp[c] -> ppi[c] + frdp[c]	1	0.668023	FALSE	FALSE
r_0130	accoa[c] + btcoa[c] <=> coa[c] + 3ohcoa[c]	1	0.668023	FALSE	FALSE
r_0131	atp[c] + asp__L[c] + 5aizc[c] <=> 2 h[c] + pi[c] + adp[c] + 25aics[c]	5.49971e-13	3.67393e-13	TRUE	TRUE
r_0132	atp[c] + glu__L[c] + nh3[c] -> gln__L[c] + pi[c] + adp[c]	2.16381e-12	1.44547e-12	TRUE	TRUE
r_0133	ACP[c] + malcoa[c] <=> coa[c] + malACP[c]	1	0.668023	FALSE	FALSE
r_0134	d5kgp[c] -> dhap[c] + msa[c]	0.99793	0.66664	TRUE	FALSE
r_0135	gln__L[c] + prlp[c] -> h[c] + glu__L[c] + aicar[c] + eig3p[c]	0	0	TRUE	TRUE
r_0136	nad[c] + 3hddcoa[c] <=> h[c] + nadh[c] + 3oddcoa[c]	1	0.668023	FALSE	FALSE
r_0137	23dhmp[c] -> h2o[c] + 3mop[c]	0	0	TRUE	TRUE
r_0138	cys__L[c] -> s[c] + ala__L[c]	1	0.668023	FALSE	FALSE
r_0139	h[c] + nadph[c] + 3oddecACP[c] <=> nadp[c] + 3hddecACP[c]	1	0.668023	FALSE	FALSE
r_0140	2 accoa[c] <=> aacoa[c] + coa[c]	1	0.668023	TRUE	FALSE
r_0141	2 5aop[c] -> h[c] + 2 h2o[c] + ppbng[c]	1	0.668023	FALSE	FALSE
r_0142	atp[c] + h[c] + 3pg[c] <=> adp[c] + 13dpg[c]	0.0128476	0.00858246	TRUE	TRUE
r_0143	prpp[c] + anth[c] -> ppi[c] + pran[c]	0	0	TRUE	TRUE
r_0144	atp[c] + h[c] + ac[c] <=> adp[c] + actp[c]	1	0.668023	TRUE	FALSE
r_0145	h2o[c] + 5mcsn[c] -> nh3[c] + thym[c]	0.990113	0.661418	TRUE	FALSE
r_0146	2ins[c] <=> h2o[c] + dkdi[c]	0.99793	0.66664	TRUE	FALSE
r_0147	h[c] + h2o[c] + 3uib[c] -> nh3[c] + co2[c] + 3aib__D[c]	1	0.668023	FALSE	FALSE
r_0148	h[c] + malACP[c] + hexACP[c] -> co2[c] + ACP[c] + 3ooctACP[c]	1	0.668023	FALSE	FALSE
r_0149	akg[c] + 4abut[c] -> glu__L[c] + sucsal[c]	1	0.668023	FALSE	FALSE
r_0150	h[c] + malACP[c] + butACP[c] -> co2[c] + ACP[c] + 3ohexACP[c]	1	0.668023	FALSE	FALSE
r_0151	atp[c] + dtdp[c] <=> adp[c] + dttp[c]	1	0.668023	FALSE	FALSE
r_0152	xu5p__D[c] + e4p[c] <=> g3p[c] + f6p[c]	1	0.668023	FALSE	FALSE
r_0153	h[c] + nadh[c] + h2mb4p[c] -> h2o[c] + nad[c] + dmpp[c]	1	0.668023	FALSE	FALSE
r_0154	nadp[c] + pi[c] + acg5sa[c] <=> nadph[c] + acg5p[c]	1	0.668023	FALSE	FALSE
r_0155	atp[c] + h2o[c] + cbl1[e] -> h[c] + pi[c] + adp[c] + cbl1[c]	1	0.668023	FALSE	FALSE
r_0156	atp[c] + dpcoa[c] -> coa[c] + adp[c]	1	0.668023	FALSE	FALSE
r_0157	h2o[c] + acon_C[c] <=> icit[c]	1	0.668023	FALSE	FALSE
r_0158	atp[c] + h2o[c] -> h[c] + pi[c] + adp[c]	1	0.668023	TRUE	FALSE
r_0159	h2o[c] + cytd[c] -> nh3[c] + uri[c]	1	0.668023	FALSE	FALSE
r_0160	2 h[c] + prpp[c] + quln[c] -> ppi[c] + co2[c] + nicrnt[c]	1	0.668023	FALSE	FALSE
r_0161	h[c] + nadph[c] + dhf[c] <=> nadp[c] + thf[c]	1	0.668023	FALSE	FALSE
r_0162	3hpalmACP[c] -> h2o[c] + tpalm2eACP[c]	1	0.668023	FALSE	FALSE
r_0163	h2o[c] + arg__L[c] <=> h[c] + nh3[c] + citr__L[c]	1	0.668023	TRUE	FALSE
r_0164	prfp[c] -> prlp[c]	0	0	TRUE	TRUE
r_0165	6hmhptpp[c] + 4abz[c] -> ppi[c] + dhpt[c]	1	0.668023	FALSE	FALSE
r_0166	6pgc[c] -> h2o[c] + 2ddg6p[c]	1	0.668023	FALSE	FALSE
r_0167	3hdecACP[c] -> h2o[c] + tdec2eACP[c]	1	0.668023	FALSE	FALSE
r_0168	3 h2o[c] + gtp[c] <=> h[c] + ppi[c] + for[c] + 25drapp[c]	1	0.668023	FALSE	FALSE
r_0169	atp[c] + h[c] + asp__L[c] -> adp[c] + 4pasp[c]	1	0.668023	FALSE	FALSE
r_0170	coa[c] + apoACP[c] -> ACP[c] + pap[c]	1	0.668023	TRUE	FALSE
r_0171	h2o[c] + acorn[c] -> ac[c] + orn[c]	1	0.668023	FALSE	FALSE
r_0172	nad[c] + inost[c] -> h[c] + nadh[c] + 2ins[c]	0.99793	0.66664	TRUE	FALSE
r_0173	h[c] + nadh[c] + tddec2eACP[c] -> nad[c] + ddcaACP[c]	1	0.668023	FALSE	FALSE
r_0174	23dhmb[c] -> h2o[c] + 3mob[c]	-1.92254e-13	-1.2843e-13	TRUE	TRUE
r_0175	amet[c] + dna[c] -> h[c] + ahcys[c] + dna5mtc[c]	1	0.668023	FALSE	FALSE
r_0176	h2o[c] + nflgln[c] -> glu__L[c] + frmd[c]	1	0.668023	FALSE	FALSE
r_0177	26dap_LL[c] <=> 26dap__M[c]	0	0	TRUE	TRUE
r_0178	atp[c] + rib__D[c] <=> r5p[c] + adp[c]	0	0	TRUE	TRUE
r_0179	h[c] + nadph[c] + 3ooctACP[c] <=> nadp[c] + 3hoctACP[c]	1	0.668023	FALSE	FALSE
r_0180	glu__L[c] + 3mob[c] -> akg[c] + val__L[c]	0	0	TRUE	TRUE
r_0181	atp[c] + ump[c] <=> adp[c] + udp[c]	-5.16284e-28	-3.44889e-28	TRUE	TRUE
r_0182	h[c] + nadh[c] + but2eACP[c] -> nad[c] + butACP[c]	1	0.668023	FALSE	FALSE
r_0183	3hmrsACP[c] -> h2o[c] + tmrs2eACP[c]	1	0.668023	FALSE	FALSE
r_0184	eig3p[c] -> h2o[c] + imacp[c]	0	0	TRUE	TRUE
r_0185	glu__L[c] + 4mop[c] -> akg[c] + leu__L[c]	0	0	TRUE	TRUE
r_0186	cit[c] <=> h2o[c] + acon_C[c]	1	0.668023	FALSE	FALSE
r_0187	dump[c] + mlthf[c] -> dhf[c] + dtmp[c]	1	0.668023	FALSE	FALSE
r_0188	atp[c] + pydx[c] -> adp[c] + pydx5p[c]	1	0.668023	FALSE	FALSE
r_0189	h2o[c] + o2[c] + pyam5p[c] -> h[c] + nh3[c] + pydx5p[c] + h2o2[c]	1	0.668023	FALSE	FALSE
r_0190	nad[c] + thr__L[c] -> h[c] + nadh[c] + 2aobut[c]	1	0.668023	TRUE	FALSE
r_0191	h[c] + nadph[c] + 3omrsACP[c] <=> nadp[c] + 3hmrsACP[c]	1	0.668023	FALSE	FALSE
r_0192	glu1sa[c] -> 5aop[c]	1	0.668023	FALSE	FALSE
r_0193	h[c] + pi[c] + dgsn[c] <=> 2dr1p[c] + gua[c]	1	0.668023	FALSE	FALSE
r_0194	nad[c] + dhlam[c] -> h[c] + nadh[c] + lpam[c]	1	0.668023	TRUE	FALSE
r_0195	ser__L[c] + h2s[c] -> h2o[c] + cys__L[c]	1	0.668023	FALSE	FALSE
r_0196	atp[c] + hom__L[c] -> adp[c] + phom[c]	0.818846	0.547008	TRUE	FALSE
r_0197	r5p[c] <=> ru5p__D[c]	-1.12012e-12	-7.48264e-13	TRUE	TRUE
r_0198	atp[c] + dtmp[c] <=> adp[c] + dtdp[c]	1	0.668023	FALSE	FALSE
r_0199	h[c] + nadh[c] + toct2eACP[c] -> nad[c] + ocACP[c]	1	0.668023	FALSE	FALSE
r_0200	atp[c] + pan4p[c] <=> ppi[c] + dpcoa[c]	1	0.668023	TRUE	FALSE
r_0201	h[c] + nac[c] + prpp[c] <=> ppi[c] + nicrnt[c]	1	0.668023	FALSE	FALSE
r_0202	atp[c] + nmn[c] <=> ppi[c] + nad[c]	1	0.668023	FALSE	FALSE
r_0203	h2o[c] + 25drapp[c] <=> nh3[c] + 5apru[c]	1	0.668023	FALSE	FALSE
r_0204	h2o[c] + succoa[c] + thdp[c] -> coa[c] + sl2a6o[c]	1	0.668023	FALSE	FALSE
r_0205	adpglc[c] + glycogen1[c] -> adp[c] + glycogen[c]	1	0.668023	FALSE	FALSE
r_0206	h2o[c] + gua[c] -> nh3[c] + xan[c]	1	0.668023	FALSE	FALSE
r_0207	hmbil[c] -> h2o[c] + uppg3[c]	1	0.668023	FALSE	FALSE
r_0208	o2[e] <=> o2[c]	0.809948	0.541064	TRUE	FALSE
r_0209	prpp[c] + ade[c] <=> ppi[c] + amp[c]	1	0.668023	TRUE	FALSE
r_0210	pran[c] <=> 2cpr5p[c]	0	0	TRUE	TRUE
r_0211	pro__L[c] -> pro__D[c]	1	0.668023	FALSE	FALSE
r_0212	h[c] + nadh[c] + tdec2eACP[c] -> nad[c] + dcaACP[c]	1	0.668023	FALSE	FALSE
r_0213	glu__D[c] <=> glu__L[c]	1	0.668023	FALSE	FALSE
r_0214	3hddcoa[c] <=> h2o[c] + dd2coa[c]	1	0.668023	FALSE	FALSE
r_0215	orn[c] + cbp[c] -> 2 h[c] + pi[c] + citr__L[c]	7.34775e-24	4.90847e-24	TRUE	TRUE
r_0216	atp[c] + h2o[c] + gln__L[c] + utp[c] -> 2 h[c] + glu__L[c] + pi[c] + adp[c] + ctp[c]	1	0.668023	FALSE	FALSE
r_0217	atp[c] + pant__R[c] + ala_B[c] <=> ppi[c] + amp[c] + pnto__R[c]	1	0.668023	TRUE	FALSE
r_0218	h2o[c] + ade[c] -> nh3[c] + hxan[c]	1	0.668023	FALSE	FALSE
r_0219	glu__L[c] + phpyr[c] <=> phe__L[c] + akg[c]	1	0.668023	TRUE	FALSE
r_0220	co2[e] <=> co2[c]	1	0.668023	TRUE	FALSE
r_0221	h[c] + nadph[c] + 3ohexACP[c] <=> nadp[c] + 3hhexACP[c]	1	0.668023	FALSE	FALSE
r_0222	h2o[c] + phom[c] -> h[c] + pi[c] + thr__L[c]	0.818846	0.547008	TRUE	FALSE
r_0223	h2o[c] + agm[c] -> ptrc[c] + urea[c]	1	0.668023	FALSE	FALSE
r_0224	h2o[c] + fdp[c] <=> h[c] + pi[c] + f6p[c]	9.19158e-14	6.14019e-14	TRUE	TRUE
r_0225	h[c] + pi[c] + accoa[c] <=> coa[c] + actp[c]	1	0.668023	TRUE	FALSE
r_0226	h2o[c] + adn[c] -> rib__D[c] + ade[c]	1	0.668023	FALSE	FALSE
r_0227	h[c] + pyr[c] + thmpp[c] -> co2[c] + 2ahethmpp[c]	1	0.668023	FALSE	FALSE
r_0228	10fthf[c] + gar[c] -> h[c] + thf[c] + fgam[c]	1	0.668023	FALSE	FALSE
r_0229	nad[c] + 3pg[c] <=> h[c] + nadh[c] + 3php[c]	1	0.668023	TRUE	FALSE
r_0230	accoa[c] + ACP[c] <=> coa[c] + acACP[c]	1	0.668023	FALSE	FALSE
r_0231	atp[c] + fpram[c] -> h[c] + pi[c] + adp[c] + air[c]	-1.16163e-13	-7.75994e-14	TRUE	TRUE
r_0232	h2o[c] + gln__L[c] + prpp[c] -> ppi[c] + glu__L[c] + pram[c]	1.21071e-12	8.08779e-13	TRUE	TRUE
r_0233	ala__L[c] <=> ala__D[c]	1	0.668023	FALSE	FALSE
r_0234	h2o[c] + 3mob[c] + mlthf[c] <=> thf[c] + 2dhp[c]	1	0.668023	TRUE	FALSE
r_0235	h[c] + nadph[c] + 3opalmACP[c] <=> nadp[c] + 3hpalmACP[c]	1	0.668023	FALSE	FALSE
r_0236	argsuc[c] <=> fum[c] + arg__L[c]	1	0.668023	FALSE	FALSE
r_0237	orn[c] -> 2 h[c] + nh3[c] + pro__L[c]	1	0.668023	TRUE	FALSE
r_0238	h2o[c] + dad_2[c] -> nh3[c] + din[c]	1	0.668023	FALSE	FALSE
r_0239	suchms[c] + h2s[c] <=> h[c] + hcys__L[c] + succ[c]	1	0.668023	TRUE	FALSE
r_0240	3hddecACP[c] -> h2o[c] + tddec2eACP[c]	1	0.668023	FALSE	FALSE
r_0241	nad[c] + 3hdcoa[c] <=> h[c] + nadh[c] + 3odcoa[c]	1	0.668023	FALSE	FALSE
r_0242	h[c] + malACP[c] + ocACP[c] -> 3odecACP[c] + co2[c] + ACP[c]	1	0.668023	FALSE	FALSE
r_0243	dcamp[c] -> amp[c] + fum[c]	1.05292e-12	7.03371e-13	TRUE	TRUE
r_0244	accoa[c] + ser__L[c] -> coa[c] + acser[c]	1	0.668023	FALSE	FALSE
r_0245	3htdcoa[c] <=> h2o[c] + td2coa[c]	1	0.668023	FALSE	FALSE
r_0246	ser__L[c] + 3ig3p[c] -> h2o[c] + g3p[c] + trp__L[c]	1	0.668023	TRUE	FALSE
r_0247	atp[c] + cbl1[c] <=> pppi[c] + adocbl[c]	1	0.668023	FALSE	FALSE
r_0248	h[c] + malACP[c] + dcaACP[c] -> co2[c] + ACP[c] + 3oddecACP[c]	1	0.668023	FALSE	FALSE
r_0249	h[c] + g3p[c] + pyr[c] -> co2[c] + dxyl5p[c]	1	0.668023	FALSE	FALSE
r_0250	r5p[c] -> r1p[c]	1	0.668023	FALSE	FALSE
r_0251	h2o[c] + nad[c] + 4abutn[c] -> 2 h[c] + nadh[c] + 4abut[c]	1	0.668023	FALSE	FALSE
r_0252	atp[c] + h2o[c] + mg2[e] -> h[c] + pi[c] + adp[c] + mg2[c]	1	0.668023	FALSE	FALSE
r_0253	atp[c] + thymd[c] -> adp[c] + dtmp[c]	1	0.668023	FALSE	FALSE
r_0254	h[c] + malACP[c] + ddcaACP[c] -> co2[c] + ACP[c] + 3omrsACP[c]	1	0.668023	FALSE	FALSE
r_0255	h2o[c] + phthr[c] -> h[c] + pi[c] + 4hthr[c]	1	0.668023	FALSE	FALSE
r_0256	h2o[c] + 6pgl[c] -> h[c] + 6pgc[c]	1	0.668023	FALSE	FALSE
r_0257	h2o[c] + prbamp[c] -> prfp[c]	0	0	TRUE	TRUE
r_0258	nad[c] + 3hhdcoa[c] <=> h[c] + nadh[c] + 3ohdcoa[c]	1	0.668023	FALSE	FALSE
r_0259	h[c] + pi[c] + xtsn[c] <=> r1p[c] + xan[c]	1	0.668023	FALSE	FALSE
r_0260	h2o[c] + 2ippm[c] <=> 3c3hmp[c]	0	0	TRUE	TRUE
r_0261	h[c] + nadh[c] + thex2eACP[c] -> nad[c] + hexACP[c]	1	0.668023	FALSE	FALSE
r_0262	5 h[c] + nadh[c] + q[c] <=> nad[c] + qh2[c] + 4 h[e]	1	0.668023	TRUE	FALSE
r_0263	nad[c] + thf[c] + gly[c] -> h[c] + nh3[c] + nadh[c] + co2[c] + mlthf[c]	1	0.668023	TRUE	FALSE
r_0264	nad[c] + mal__L[c] <=> h[c] + nadh[c] + oaa[c]	1	0.668023	TRUE	FALSE
r_0265	chor[c] -> pphn[c]	-9.29311e-27	-6.20801e-27	TRUE	TRUE
r_0266	atp[c] + asp__L[c] + citr__L[c] -> ppi[c] + amp[c] + argsuc[c]	1	0.668023	FALSE	FALSE
r_0267	nad[c] + 3hhcoa[c] <=> h[c] + nadh[c] + 3ohcoa[c]	1	0.668023	FALSE	FALSE
r_0268	atp[c] + tyr__L[c] + dxyl5p[c] + cys__L[c] -> ppi[c] + h2o[c] + amp[c] + co2[c] + ala__L[c] + 4mpetz[c] + 4hba[c]	1	0.668023	FALSE	FALSE
r_0269	h2o[e] <=> h2o[c]	1	0.668023	TRUE	FALSE
r_0270	16 atp[c] + 16 h2o[c] + 8 fdxrd[c] + n2[c] -> 8 h[c] + 16 pi[c] + 16 adp[c] + 8 fdxox[c] + 2 fixedNH3[c] + h2[c]	1	0.668023	FALSE	FALSE
r_0271	nac[c] + r1p[c] <=> pi[c] + nicrns[c]	1	0.668023	FALSE	FALSE
r_0272	h2o[c] + methf[c] <=> h[c] + 10fthf[c]	1	0.668023	TRUE	FALSE
r_0273	atp[c] + r5p[c] -> amp[c] + prpp[c]	-2.53819e-12	-1.69557e-12	TRUE	TRUE
r_0274	h2o[c] + prbatp[c] -> ppi[c] + prbamp[c]	0	0	TRUE	TRUE
r_0275	ser__L[c] + cdpdag_cho[c] -> h[c] + ps_cho[c] + cmp[c]	0	0	TRUE	TRUE
r_0276	3hocoa[c] <=> h2o[c] + oc2coa[c]	1	0.668023	FALSE	FALSE
r_0277	atp[c] + prpp[c] <=> ppi[c] + prbatp[c]	0	0	TRUE	TRUE
r_0278	fdp[c] <=> g3p[c] + dhap[c]	1.95617e-13	1.30677e-13	TRUE	TRUE
r_0279	h2o[c] + hisp[c] -> h[c] + pi[c] + histd[c]	0	0	TRUE	TRUE
r_0280	h2o[c] + adn[c] -> nh3[c] + ins[c]	1	0.668023	FALSE	FALSE
r_0281	nad[c] + pro__L[c] -> h[c] + nadh[c] + 1pyr5c[c]	1	0.668023	FALSE	FALSE
r_0282	h2o[c] + urea[c] -> 2 nh3[c] + co2[c]	1	0.668023	FALSE	FALSE
r_0283	asp__L[c] + akg[c] <=> glu__L[c] + oaa[c]	1	0.668023	TRUE	FALSE
r_0284	h[c] + pi[c] + din[c] <=> 2dr1p[c] + hxan[c]	1	0.668023	FALSE	FALSE
r_0285	3c2hmp[c] <=> h2o[c] + 2ippm[c]	0	0	TRUE	TRUE
r_0286	2 dmlz[c] <=> 6r5au[c] + ribflv[c]	1	0.668023	FALSE	FALSE
r_0287	h[c] + ps_cho[c] <=> co2[c] + pe_hs[c]	0	0	TRUE	TRUE
r_0288	h2o[c] + arg__L[c] -> orn[c] + urea[c]	1	0.668023	FALSE	FALSE
r_0289	fad[c] + btcoa[c] <=> b2coa[c] + fadh2[c]	1	0.668023	FALSE	FALSE
r_0290	h2o[c] + dcyt[c] -> nh3[c] + duri[c]	1	0.668023	FALSE	FALSE
r_0291	atp[c] + h2o[c] + pyr[c] -> h[c] + amp[c] + pi[c] + pep[c]	1	0.668023	FALSE	FALSE
r_0292	ipdp[c] + dmpp[c] -> ppi[c] + grdp[c]	1	0.668023	FALSE	FALSE
r_0293	h2o[c] + cgly[c] -> gly[c] + cys__L[c]	1	0.668023	FALSE	FALSE
r_0294	h[c] + pi[c] + adn[c] <=> r1p[c] + ade[c]	1	0.668023	FALSE	FALSE
r_0295	3hoctACP[c] -> h2o[c] + toct2eACP[c]	1	0.668023	FALSE	FALSE
r_0296	atp[c] + udp[c] <=> adp[c] + utp[c]	-1.03861e-28	-6.93818e-29	TRUE	TRUE
r_0297	nadp[c] + hom__L[c] <=> h[c] + nadph[c] + aspsa[c]	1	0.668023	TRUE	FALSE
r_0298	atp[c] + dgmp[c] <=> adp[c] + dgdp[c]	1	0.668023	FALSE	FALSE
r_0299	atp[c] + h2o[c] + homocitrate[e] <=> h[c] + pi[c] + adp[c] + homocitrate[c]	1	0.668023	FALSE	FALSE
r_0300	h[c] + orot5p[c] -> co2[c] + ump[c]	1.78634e-25	1.19332e-25	TRUE	TRUE
r_0301	h2o[c] + amet[c] + air[c] -> 4 h[c] + pi[c] + for[c] + met__L[c] + 4ahmmp[c] + dad_5[c] + co[c]	1	0.668023	FALSE	FALSE
r_0302	ser__L[c] + thf[c] -> h2o[c] + gly[c] + mlthf[c]	1	0.668023	FALSE	FALSE
r_0303	q[c] + fadh2[c] <=> qh2[c] + fad[c]	0.362998	0.242491	TRUE	FALSE
r_0304	atp[c] + h2o[c] + mobd[e] -> h[c] + pi[c] + adp[c] + mobd[c]	1	0.668023	FALSE	FALSE
r_0305	atp[c] + h2o[c] + fe2[e] -> h[c] + fe2[c] + pi[c] + adp[c]	1	0.668023	FALSE	FALSE
r_0306	atp[c] + h2o[c] + pi[e] -> h[c] + 2 pi[c] + adp[c]	1	0.668023	FALSE	FALSE
r_0307	datp[c] + damp[c] <=> 2 dadp[c]	1	0.668023	FALSE	FALSE
r_0308	1.5 o2[c] + pppg9[c] -> 3 h2o[c] + ppp9[c]	1	0.668023	FALSE	FALSE
r_0309	ala__L[c] + gthrd[c] -> cgly[c] + gluala[c]	1	0.668023	FALSE	FALSE
r_0310	h2o[c] + pheme[c] + frdp[c] -> ppi[c] + hemeO[c]	1	0.668023	FALSE	FALSE
r_0311	nad[c] + dxyl5p[c] + phthr[c] -> 2 h[c] + 2 h2o[c] + nadh[c] + pi[c] + co2[c] + pdx5p[c]	1	0.668023	FALSE	FALSE
r_0312	h[c] + nadph[c] + actACP[c] <=> nadp[c] + 3hbutACP[c]	1	0.668023	FALSE	FALSE
r_0313	h[c] + nadph[c] + 2ahbut[c] <=> nadp[c] + 23dhmp[c]	1	0.668023	TRUE	FALSE
r_0314	atp[c] + h2o[c] + thm[e] -> h[c] + pi[c] + adp[c] + thm[c]	1	0.668023	FALSE	FALSE
r_0315	h2o[c] + palmACP[c] <=> h[c] + hdca[c] + ACP[c]	1	0.668023	FALSE	FALSE
r_0316	atp[c] + alaala[c] + ugmd[c] -> h[c] + pi[c] + adp[c] + ugmda[c]	1	0.668023	FALSE	FALSE
r_0317	atp[c] + h[c] + lys__L[c] + trnalys[c] -> ppi[c] + amp[c] + lystrna[c]	1	0.668023	FALSE	FALSE
r_0318	h[c] + nadph[c] + tpalm2eACP[c] -> nadp[c] + palmACP[c]	1	0.668023	FALSE	FALSE
r_0319	atp[c] + h2o[c] + so4[e] -> h[c] + pi[c] + adp[c] + so4[c]	4.03397e-14	2.69479e-14	TRUE	TRUE
r_0320	h2o[c] + progly[c] -> gly[c] + pro__L[c]	1	0.668023	FALSE	FALSE
r_0321	nadh[c] + nadp[c] + 2 h[e] -> 2 h[c] + nad[c] + nadph[c]	1	0.668023	FALSE	FALSE
r_0322	h[c] + nadh[c] + tpalm2eACP[c] -> nad[c] + palmACP[c]	1	0.668023	FALSE	FALSE
r_0323	pi[c] + adp[c] + 2 h[e] -> atp[c] + h[c] + h2o[c]	1	0.668023	TRUE	FALSE
r_0324	3hbutACP[c] <=> h2o[c] + but2eACP[c]	1	0.668023	FALSE	FALSE
r_0325	succ[e] <=>	0.714286	0.477159	TRUE	FALSE
r_0326	homocitrate[e] <=>	1	0.668023	FALSE	FALSE
r_0327	fe2[e] <=>	1	0.668023	FALSE	FALSE
r_0328	n2[e] <=>	1	0.668023	FALSE	FALSE
r_0329	co2[e] <=>	1	0.668023	TRUE	FALSE
r_0330	pi[e] <=>	1	0.668023	FALSE	FALSE
r_0331	ala__L[e] ->	1	0.668023	FALSE	FALSE
r_0332	nh3[e] ->	1	0.668023	FALSE	FALSE
r_0333	so4[e] <=>	4.03397e-14	2.69479e-14	TRUE	TRUE
r_0334	o2[e] <=>	0.809948	0.541064	TRUE	FALSE
r_0335	h2o[e] <=>	1	0.668023	TRUE	FALSE
r_0336	h[e] <=>	1	0.668023	TRUE	FALSE
r_0337	glu__L[e] <=>	0.585921	0.391409	TRUE	FALSE
r_0338	inost[e] <=>	0.99793	0.66664	TRUE	FALSE
r_0339	asp__L[e] <=>	1	0.668023	FALSE	FALSE
r_0340	mal__L[e] <=>	0.701863	0.468861	TRUE	FALSE
r_0341	mg2[e] <=>	1	0.668023	FALSE	FALSE
r_0342	cbl1[e] <=>	1	0.668023	FALSE	FALSE
r_0343	mobd[e] <=>	1	0.668023	FALSE	FALSE
r_0344	thm[e] <=>	1	0.668023	FALSE	FALSE
r_0345	h2o[c] + ncam[c] -> h[c] + nh3[c] + nac[c]	1	0.668023	FALSE	FALSE
r_0346	atp[c] + h[c] + trp__L[c] + trnatrp[c] -> ppi[c] + amp[c] + trptrna[c]	1	0.668023	FALSE	FALSE
r_0347	h2o[c] + sl26da[c] -> succ[c] + 26dap_LL[c]	1	0.668023	FALSE	FALSE
r_0348	h[c] + gtp[c] + adocbip[c] -> ppi[c] + agdpcbi[c]	1	0.668023	FALSE	FALSE
r_0349	athr__L[c] <=> gly[c] + acald[c]	1	0.668023	TRUE	FALSE
r_0350	fad[c] + dccoa[c] <=> dc2coa[c] + fadh2[c]	1	0.668023	FALSE	FALSE
r_0351	atp[c] + ribflv[c] -> adp[c] + fmn[c]	1	0.668023	FALSE	FALSE
r_0352	atp[c] + 4c2me[c] -> adp[c] + 2p4c2me[c]	1	0.668023	FALSE	FALSE
r_0353	4 h[c] + uppg3[c] -> 4 co2[c] + cpppg3[c]	1	0.668023	FALSE	FALSE
r_0354	h2s[c] + acser[c] -> h[c] + ac[c] + cys__L[c]	1	0.668023	FALSE	FALSE
r_0355	prpp[c] + gua[c] <=> ppi[c] + gmp[c]	1	0.668023	TRUE	FALSE
r_0356	2 h[c] + o2[c] + cpppg3[c] -> 2 h2o[c] + 2 co2[c] + pppg9[c]	1	0.668023	FALSE	FALSE
r_0357	h[c] + nadph[c] + thex2eACP[c] -> nadp[c] + hexACP[c]	1	0.668023	FALSE	FALSE
r_0358	h2o[c] + ump[c] -> h[c] + pi[c] + uri[c]	1	0.668023	FALSE	FALSE
r_0359	h2o[c] + cmp[c] -> h[c] + pi[c] + cytd[c]	0	0	TRUE	TRUE
r_0360	h[c] + nadph[c] + tdec2eACP[c] -> nadp[c] + dcaACP[c]	1	0.668023	FALSE	FALSE
r_0361	accoa[c] + hxcoa[c] <=> coa[c] + 3oocoa[c]	1	0.668023	FALSE	FALSE
r_0362	atp[c] + h[c] + gly[c] + trnagly[c] -> ppi[c] + amp[c] + glytrna[c]	1	0.668023	FALSE	FALSE
r_0363	nad[c] + nadph[c] -> nadh[c] + nadp[c]	1	0.668023	FALSE	FALSE
r_0364	h[c] + h2o[c] + cala[c] <=> nh3[c] + co2[c] + ala_B[c]	1	0.668023	FALSE	FALSE
r_0365	nad[c] + 56dura[c] <=> h[c] + nadh[c] + ura[c]	1	0.668023	FALSE	FALSE
r_0366	hcys__L[c] + 5mthf[c] -> thf[c] + met__L[c]	-2.63331e-12	-1.75911e-12	TRUE	TRUE
r_0367	h2o[c] + gdptp[c] <=> h[c] + pi[c] + ppgpp[c]	1	0.668023	FALSE	FALSE
r_0368	agdpcbi[c] + rdmbzi[c] -> gmp[c] + adocbl[c]	1	0.668023	FALSE	FALSE
r_0369	h2o[c] + dtmp[c] -> h[c] + pi[c] + thymd[c]	1	0.668023	FALSE	FALSE
r_0370	3hhcoa[c] <=> h2o[c] + hx2coa[c]	1	0.668023	FALSE	FALSE
r_0371	atp[c] + 26dap__M[c] + uamag[c] -> h[c] + pi[c] + adp[c] + ugmd[c]	1	0.668023	FALSE	FALSE
r_0372	2p4c2me[c] -> 2mecdp[c] + cmp[c]	1	0.668023	FALSE	FALSE
r_0373	h2o[c] + dcmp[c] -> h[c] + pi[c] + dcyt[c]	1	0.668023	FALSE	FALSE
r_0374	h[c] + 4mpetz[c] + 2mahmp[c] -> ppi[c] + thmmp[c]	1	0.668023	FALSE	FALSE
r_0375	gln__L[c] + f6p[c] -> glu__L[c] + gam6p[c]	1	0.668023	FALSE	FALSE
r_0376	2ddg6p[c] -> g3p[c] + pyr[c]	1	0.668023	FALSE	FALSE
r_0377	atp[c] + h[c] + his__L[c] + trnahis[c] -> ppi[c] + amp[c] + histrna[c]	1	0.668023	FALSE	FALSE
r_0378	atp[c] + ser__L[c] + trnaser[c] -> ppi[c] + amp[c] + sertrna[c]	1	0.668023	FALSE	FALSE
r_0379	asp__D[c] <=> asp__L[c]	1	0.668023	FALSE	FALSE
r_0380	h2s[c] + achms[c] <=> h[c] + hcys__L[c] + ac[c]	1	0.668023	FALSE	FALSE
r_0381	4 h[c] + 3 nadph[c] + so3[c] -> 3 h2o[c] + 3 nadp[c] + h2s[c]	1	0.668023	TRUE	FALSE
r_0382	atp[c] + met__L[c] + trnamet[c] -> ppi[c] + amp[c] + mettrna[c]	1	0.668023	FALSE	FALSE
r_0383	h2o[c] + xmp[c] -> h[c] + pi[c] + xtsn[c]	1	0.668023	FALSE	FALSE
r_0384	accoa[c] + dccoa[c] <=> coa[c] + 3oddcoa[c]	1	0.668023	FALSE	FALSE
r_0385	pmtcoa[c] + fad[c] -> hdd2coa[c] + fadh2[c]	1	0.668023	FALSE	FALSE
r_0386	atp[c] + cmp[c] <=> adp[c] + cdp[c]	1	0.668023	TRUE	FALSE
r_0387	fad[c] + hxcoa[c] <=> fadh2[c] + hx2coa[c]	1	0.668023	FALSE	FALSE
r_0388	h2o[c] + ahcys[c] -> ade[c] + rhcys[c]	1	0.668023	FALSE	FALSE
r_0389	atp[c] + fmn[c] -> ppi[c] + fad[c]	1	0.668023	FALSE	FALSE
r_0390	h2o[c] + pser__L[c] -> h[c] + pi[c] + ser__L[c]	1	0.668023	FALSE	FALSE
r_0391	pep[c] + dadp[c] <=> pyr[c] + datp[c]	1	0.668023	FALSE	FALSE
r_0392	atp[c] + pyr[c] + hco3[c] -> h[c] + pi[c] + adp[c] + oaa[c]	1	0.668023	FALSE	FALSE
r_0393	h[c] + fad[c] + ddcacoa[c] <=> fadh2[c] + dd2coa[c]	1	0.668023	FALSE	FALSE
r_0394	ser__L[c] <=> pyr[c] + nh3[c] + h[c]	1	0.668023	TRUE	FALSE
r_0395	h2o[c] + nicrnt[c] -> h[c] + pi[c] + nicrns[c]	1	0.668023	FALSE	FALSE
r_0396	atp[c] + h[c] + ala__L[c] + trnaala[c] -> ppi[c] + amp[c] + alatrna[c]	1	0.668023	FALSE	FALSE
r_0397	h2o[c] + ctp[c] -> nh3[c] + utp[c]	1	0.668023	FALSE	FALSE
r_0398	atp[c] + h[c] + phe__L[c] + trnaphe[c] -> ppi[c] + amp[c] + phetrna[c]	1	0.668023	FALSE	FALSE
r_0399	accoa[c] + gly[c] <=> coa[c] + 2aobut[c]	1	0.668023	TRUE	FALSE
r_0400	accoa[c] + occoa[c] <=> coa[c] + 3odcoa[c]	1	0.668023	FALSE	FALSE
r_0401	atp[c] + h[c] + so4[c] <=> ppi[c] + aps[c]	4.03397e-14	2.69479e-14	TRUE	TRUE
r_0402	h2o[c] + nmn[c] -> h[c] + pi[c] + rnam[c]	1	0.668023	FALSE	FALSE
r_0403	pep[c] + skm5p[c] <=> h[c] + pi[c] + 3psme[c]	5.52888e-14	3.69342e-14	TRUE	TRUE
r_0404	gln__L[c] + chor[c] -> h[c] + glu__L[c] + pyr[c] + anth[c]	0	0	TRUE	TRUE
r_0405	h[c] + nadph[c] + but2eACP[c] -> nadp[c] + butACP[c]	1	0.668023	FALSE	FALSE
r_0406	2pg[c] <=> 3pg[c]	0.0128476	0.00858246	TRUE	TRUE
r_0407	atp[c] + h[c] + tyr__L[c] + trnatyr[c] -> ppi[c] + amp[c] + tyrtrna[c]	1	0.668023	FALSE	FALSE
r_0408	atp[c] + 4ahmmp[c] -> adp[c] + 4ampm[c]	1	0.668023	FALSE	FALSE
r_0409	atp[c] + glu__L[c] + dhpt[c] -> h[c] + pi[c] + adp[c] + dhf[c]	1	0.668023	TRUE	FALSE
r_0410	h2o[c] + imp[c] <=> fprica[c]	-6.20098e-13	-4.1424e-13	TRUE	TRUE
r_0411	h2o[c] + fum[c] <=> mal__L[c]	0.299225	0.199889	TRUE	FALSE
r_0412	h[c] + nadph[c] + toct2eACP[c] -> nadp[c] + ocACP[c]	1	0.668023	FALSE	FALSE
r_0413	atp[c] + h[c] + cys__L[c] + trnacys[c] -> ppi[c] + amp[c] + cystrna[c]	1	0.668023	FALSE	FALSE
r_0414	h[c] + nadph[c] + gthox[c] <=> nadp[c] + 2 gthrd[c]	0.956318	0.638842	TRUE	FALSE
r_0415	10fthf[c] + aicar[c] -> thf[c] + fprica[c]	-6.20098e-13	-4.1424e-13	TRUE	TRUE
r_0416	atp[c] + ptcys[c] <=> adp[c] + 4ppcys[c]	1	0.668023	FALSE	FALSE
r_0417	h2o[c] + gmp[c] -> h[c] + pi[c] + gsn[c]	1	0.668023	FALSE	FALSE
r_0418	2 h2o2[c] -> 2 h2o[c] + o2[c]	1	0.668023	TRUE	FALSE
r_0419	nadph[c] + glu5p[c] <=> nadp[c] + pi[c] + glu5sa[c]	1	0.668023	TRUE	FALSE
r_0420	2pg[c] <=> h2o[c] + pep[c]	0.0128476	0.00858246	TRUE	TRUE
r_0421	h[c] + 2cpr5p[c] -> h2o[c] + co2[c] + 3ig3p[c]	0	0	TRUE	TRUE
r_0422	2me4p[c] + ctp[c] -> ppi[c] + 4c2me[c]	1	0.668023	FALSE	FALSE
r_0423	atp[c] + ptth[c] <=> adp[c] + pan4p[c]	1	0.668023	FALSE	FALSE
r_0424	atp[c] + gtp[c] -> amp[c] + gdptp[c]	1	0.668023	FALSE	FALSE
r_0425	atp[c] + h2o[c] + gln__L[c] + fgam[c] -> h[c] + glu__L[c] + pi[c] + adp[c] + fpram[c]	-1.16163e-13	-7.75994e-14	TRUE	TRUE
r_0426	nad[c] + dscl[c] -> h[c] + nadh[c] + scl[c]	1	0.668023	FALSE	FALSE
r_0427	glu__L[c] + 3php[c] <=> akg[c] + pser__L[c]	1	0.668023	TRUE	FALSE
r_0428	atp[c] + thr__L[c] + trnathr[c] -> ppi[c] + amp[c] + thrtrna[c]	1	0.668023	FALSE	FALSE
r_0429	h2o[c] + imp[c] -> h[c] + pi[c] + ins[c]	1	0.668023	FALSE	FALSE
r_0430	fad[c] + tdcoa[c] <=> fadh2[c] + td2coa[c]	1	0.668023	FALSE	FALSE
r_0431	10fthf[c] + mettrna[c] -> h[c] + thf[c] + fmettrna[c]	1	0.668023	FALSE	FALSE
r_0432	atp[c] + h[c] + glu__L[c] + trnaglu[c] -> ppi[c] + amp[c] + glutrna[c]	1	0.668023	FALSE	FALSE
r_0433	h[c] + nadph[c] + 5apru[c] <=> nadp[c] + 5aprbu[c]	1	0.668023	FALSE	FALSE
r_0434	atp[c] + h[c] + ile__L[c] + trnaile[c] -> ppi[c] + amp[c] + iletrna[c]	1	0.668023	FALSE	FALSE
r_0435	h2o[c] + dgmp[c] -> h[c] + pi[c] + dgsn[c]	1	0.668023	FALSE	FALSE
r_0436	h[c] + Largn[c] -> h2o[c] + co2[c] + phe__L[c]	1	0.668023	FALSE	FALSE
r_0437	atp[c] + h[c] + asp__L[c] + trnaasp[c] -> ppi[c] + amp[c] + asptrna[c]	1	0.668023	FALSE	FALSE
r_0438	h[c] + accoa[c] + ddcacoa[c] <=> coa[c] + 3otdcoa[c]	1	0.668023	FALSE	FALSE
r_0439	g1p[c] <=> g6p[c]	-1.24459e-24	-8.31413e-25	TRUE	TRUE
r_0440	asp__L[c] + cbp[c] -> 2 h[c] + pi[c] + cbasp[c]	-8.81144e-13	-5.88625e-13	TRUE	TRUE
r_0441	atp[c] + h[c] + val__L[c] + trnaval[c] -> ppi[c] + amp[c] + valtrna[c]	1	0.668023	FALSE	FALSE
r_0442	h[c] + 4ppcys[c] <=> co2[c] + pan4p[c]	1	0.668023	TRUE	FALSE
r_0443	glu__L[c] + ohpb[c] <=> akg[c] + phthr[c]	1	0.668023	FALSE	FALSE
r_0444	atp[c] + accoa[c] + hco3[c] <=> h[c] + pi[c] + adp[c] + malcoa[c]	1	0.668023	FALSE	FALSE
r_0445	gtp[c] + asp__L[c] + imp[c] -> 2 h[c] + pi[c] + gdp[c] + dcamp[c]	1.33582e-11	8.92355e-12	TRUE	TRUE
r_0446	prpp[c] + hxan[c] <=> ppi[c] + imp[c]	1	0.668023	FALSE	FALSE
r_0447	h[c] + nadh[c] + mlthf[c] -> nad[c] + 5mthf[c]	-2.63331e-12	-1.75911e-12	TRUE	TRUE
r_0448	h[c] + nadph[c] + tmrs2eACP[c] -> nadp[c] + myrsACP[c]	1	0.668023	FALSE	FALSE
r_0449	h[c] + nadph[c] + 23dhdp[c] -> nadp[c] + thdp[c]	1	0.668023	FALSE	FALSE
r_0450	h2o[c] + dctp[c] -> nh3[c] + dutp[c]	1	0.668023	FALSE	FALSE
r_0451	fe2[c] + scl[c] -> 2 h[c] + sheme[c]	1	0.668023	FALSE	FALSE
r_0452	atp[c] + h2o[c] + gln__L[c] + xmp[c] -> h[c] + ppi[c] + glu__L[c] + amp[c] + gmp[c]	1	0.668023	FALSE	FALSE
r_0453	h[c] + pyr[c] + lpam[c] -> co2[c] + adhlam[c]	1	0.668023	FALSE	FALSE
r_0454	2 amet[c] + uppg3[c] -> 2 h[c] + 2 ahcys[c] + dscl[c]	1	0.668023	FALSE	FALSE
r_0455	atp[c] + h[c] + arg__L[c] + trnaarg[c] -> ppi[c] + amp[c] + argtrna[c]	1	0.668023	FALSE	FALSE
r_0456	nadp[c] + mlthf[c] <=> nadph[c] + methf[c]	1	0.668023	TRUE	FALSE
r_0457	atp[c] + gly[c] + glucys[c] -> h[c] + pi[c] + adp[c] + gthrd[c]	1	0.668023	FALSE	FALSE
r_0458	fad[c] + occoa[c] <=> fadh2[c] + oc2coa[c]	1	0.668023	FALSE	FALSE
r_0459	nadp[c] + 6pgc[c] -> nadph[c] + co2[c] + ru5p__D[c]	1	0.668023	FALSE	FALSE
r_0460	nad[c] + coa[c] + msa[c] -> nadh[c] + co2[c] + accoa[c]	0.99793	0.66664	TRUE	FALSE
r_0461	accoa[c] + tdcoa[c] <=> coa[c] + 3ohdcoa[c]	1	0.668023	FALSE	FALSE
r_0462	h[c] + nadph[c] + trdox[c] <=> nadp[c] + trdrd[c]	1	0.668023	FALSE	FALSE
r_0463	h2o[c] + amp[c] -> h[c] + pi[c] + adn[c]	1	0.668023	FALSE	FALSE
r_0464	nad[c] + pi[c] + g3p[c] <=> nadh[c] + 13dpg[c]	0.0128476	0.00858246	TRUE	TRUE
r_0465	atp[c] + h[c] + leu__L[c] + trnaleu[c] -> ppi[c] + amp[c] + leutrna[c]	1	0.668023	FALSE	FALSE
r_0466	h[c] + nadph[c] + tddec2eACP[c] -> nadp[c] + ddcaACP[c]	1	0.668023	FALSE	FALSE
r_0467	3dhq[c] <=> h2o[c] + 3dhsk[c]	5.52888e-14	3.69342e-14	TRUE	TRUE
r_0468	h[c] + gln__L[c] + nadph[c] + akg[c] -> 2 glu__L[c] + nadp[c]	1	0.668023	FALSE	FALSE
r_0469	h2o[c] + ppgpp[c] -> ppi[c] + gdp[c]	1	0.668023	FALSE	FALSE
r_0470	h2o[c] + damp[c] <=> h[c] + pi[c] + dad_2[c]	1	0.668023	FALSE	FALSE
r_0471	h2o[c] + nadp[c] + sucsal[c] -> 2 h[c] + nadph[c] + succ[c]	1	0.668023	FALSE	FALSE
r_0472	2 atp[c] + h2o[c] + gln__L[c] + hco3[c] -> h[c] + glu__L[c] + pi[c] + 2 adp[c] + cbp[c]	-5.80313e-13	-3.87662e-13	TRUE	TRUE
r_0473	atp[c] + 4ampm[c] -> adp[c] + 2mahmp[c]	1	0.668023	FALSE	FALSE
r_0474	h2o[c] + 4 ppbng[c] -> 4 h[c] + 4 nh3[c] + hmbil[c]	1	0.668023	FALSE	FALSE
r_0475	coa[c] + sdhlam[c] -> succoa[c] + dhlam[c]	1	0.668023	TRUE	FALSE
r_0476	akg[c] + acorn[c] <=> glu__L[c] + acg5sa[c]	1	0.668023	FALSE	FALSE
r_0477	akg[c] + sl26da[c] <=> glu__L[c] + sl2a6o[c]	1	0.668023	FALSE	FALSE
r_0478	atp[c] + h[c] + pro__L[c] + trnapro[c] -> ppi[c] + amp[c] + protrna[c]	1	0.668023	FALSE	FALSE
r_0479	h2o[c] + suchms[c] <=> 2 h[c] + nh3[c] + 2obut[c] + succ[c]	1	0.668023	TRUE	FALSE
r_0480	suchms[c] + cys__L[c] -> h[c] + cyst__L[c] + succ[c]	1	0.668023	FALSE	FALSE
r_0481	cys__L[c] + achms[c] <=> h[c] + ac[c] + cyst__L[c]	1	0.668023	FALSE	FALSE
r_0482	h[c] + arg__L[c] -> co2[c] + agm[c]	1	0.668023	FALSE	FALSE
r_0483	ctp[c] + 4ppan[c] + cys__L[c] <=> cmp[c] + ppi[c] + 4ppcys[c]	1	0.668023	TRUE	FALSE
r_0484	h[c] + glu__L[c] -> co2[c] + 4abut[c]	1	0.668023	FALSE	FALSE
r_0485	h[c] + akg[c] + lpam[c] <=> co2[c] + sdhlam[c]	1	0.668023	TRUE	FALSE
r_0486	glu__L[c] + mmtsa[c] <=> akg[c] + 3aib[c]	1	0.668023	FALSE	FALSE
r_0487	h2o[c] + 5prdmbz[c] -> h[c] + pi[c] + rdmbzi[c]	1	0.668023	FALSE	FALSE
r_0488	h2o[c] + pydx5p[c] -> h[c] + pi[c] + pydx[c]	1	0.668023	FALSE	FALSE
r_0489	h[c] + ptcys[c] <=> co2[c] + ptth[c]	1	0.668023	FALSE	FALSE
r_0490	h[c] + nadph[c] + glutrna[c] -> nadp[c] + glu1sa[c] + trnaglu[c]	1	0.668023	FALSE	FALSE
r_0491	nad[c] + icit[c] <=> nadh[c] + co2[c] + akg[c]	1	0.668023	FALSE	FALSE
r_0492	h2o2[c] + 2 gthrd[c] -> 2 h2o[c] + gthox[c]	1	0.668023	FALSE	FALSE
r_0493	2 gthrd[c] + aps[c] -> amp[c] + so3[c] + gthox[c]	0.956318	0.638842	TRUE	FALSE
r_0494	h2o[c] + pdx5p[c] -> h[c] + pi[c] + pydxn[c]	1	0.668023	FALSE	FALSE
r_0495	atp[c] + f6p[c] -> adp[c] + fdp[c]	1	0.668023	FALSE	FALSE
r_0496	co2[c] + air[c] <=> h[c] + 5aizc[c]	5.49971e-13	3.67393e-13	TRUE	TRUE
r_0497	atp[c] + h2o[c] + gln__L[c] + dnad[c] -> ppi[c] + glu__L[c] + nad[c] + amp[c]	1	0.668023	FALSE	FALSE
r_0498	h2o[c] + cytd[c] -> csn[c] + rib__D[c]	0	0	TRUE	TRUE
r_0499	ppi[c] + h2o[c] -> 2 h[c] + 2 pi[c]	1	0.668023	FALSE	FALSE
r_0500	o2[c] + dhor__S[c] <=> orot[c] + h2o2[c]	1	0.668023	TRUE	FALSE
r_0501	h2o[c] + ACP[c] -> apoACP[c] + pan4p[c]	1	0.668023	TRUE	FALSE
r_0502	nadp[c] + 56dthm[c] <=> h[c] + nadph[c] + thym[c]	1	0.668023	TRUE	FALSE
r_0503	h2o[c] + pyam5p[c] -> h[c] + pi[c] + pydam[c]	1	0.668023	FALSE	FALSE
r_0504	atp[c] + dcmp[c] <=> adp[c] + dcdp[c]	1	0.668023	FALSE	FALSE
r_0505	fixedNH3[e] <=>	1	0.668023	FALSE	FALSE
r_0506	fixedNH3[c] -> fixedNH3[e]	1	0.668023	FALSE	FALSE
r_0507	atp[c] + Iron[c] + pi[c] + nac[c] + pydxn[c] + adocbl[c] + mg2[c] + homocitrate[c] + mobd[c] + hemeO[c] + thm[c] + gthox[c] + zn2[c] -> Symbiotic_Cofactors[c]	1	0.668023	FALSE	FALSE
R_BIOMASS_0508	0.816736 hdca[c] + 0.816736 ura[c] + 0.816736 asp__L[c] + 0.816736 ile__L[c] + 0.816736 ala__L[c] + 0.816736 ade[c] + 0.816736 arg__L[c] + 0.816736 val__L[c] + 0.816736 glycogen[c] + 0.816736 fixedNH3[c] + 0.00816736 Symbiotic_Cofactors[c] + 0.816736 phb[c] <=> 0.816736 ala__L[e] + 0.816736 asp__L[e] + 0.816736 fixedNH3[e] + 0.816736 glycogen1[c] + Symbiotic_product[c]	1	0.668023	FALSE	FALSE
r_0509	zn2[c] <=> zn2[e]	1	0.668023	FALSE	FALSE
r_0510	zn2[e] <=>	1	0.668023	FALSE	FALSE
r_0511	h2[c] -> h2[e]	1	0.668023	FALSE	FALSE
r_0512	h2[e] <=>	1	0.668023	FALSE	FALSE
r_0513	3hbcoaR[c] -> coa[c] + phb[c]	0	0	TRUE	TRUE
r_0514	h2o[c] + 2 phb[c] -> h[c] + 3hbbRR[c]	1	0.668023	FALSE	FALSE
r_0515	h[c] + aacoa[c] + nadph[c] <=> nadp[c] + 3hbcoaR[c]	0	0	TRUE	TRUE
r_0516	h2o[c] + 3hbbRR[c] <=> h[c] + 2 bhb[c]	1	0.668023	FALSE	FALSE
r_0517	atp[c] + h[c] + coa[c] + acac[c] -> ppi[c] + aacoa[c] + amp[c]	1	0.668023	FALSE	FALSE
r_0518	nad[c] + bhb[c] <=> h[c] + nadh[c] + acac[c]	1	0.668023	FALSE	FALSE
r_0519	succoa[c] + acac[c] <=> aacoa[c] + succ[c]	1	0.668023	FALSE	FALSE
r_0520	glycogen1[c] <=>	0	0	TRUE	TRUE
r_0521	nadp[c] + mal__L[c] -> nadph[c] + co2[c] + pyr[c]	1	0.668023	TRUE	FALSE
r_0522	h[c] + pi[c] + glycogen[c] <=> g1p[c] + glycogen1[c]	1	0.668023	TRUE	FALSE
r_0523	h2o[c] + dkdi[c] -> h[c] + 5ddglcn[c]	0.99793	0.66664	TRUE	FALSE
r_0524	5ddglcn[c] -> d5kg[c]	0.99793	0.66664	TRUE	FALSE
r_0525	h2o[c] + glu__L[c] + nad[c] <=> 2 h[c] + nh3[c] + nadh[c] + akg[c]	1	0.668023	TRUE	FALSE
r_0526	h2o[c] + glu__L[c] + nadp[c] <=> 2 h[c] + nh3[c] + nadph[c] + akg[c]	1	0.668023	TRUE	FALSE
r_0527	nad[c] + 4per[c] <=> h[c] + nadh[c] + ohpb[c]	1	0.668023	FALSE	FALSE
r_0528	o2[c] + asp__L[c] -> h[c] + h2o2[c] + iasp[c]	1	0.668023	FALSE	FALSE
r_0529	dhap[c] + iasp[c] -> h[c] + 2 h2o[c] + pi[c] + quln[c]	1	0.668023	FALSE	FALSE
r_0530	Symbiotic_product[c] ->	1	0.668023	FALSE	FALSE
r_0531	atp[c] + h2o[c] + zn2[e] -> h[c] + pi[c] + adp[c] + zn2[c]	1	0.668023	FALSE	FALSE
r_0532	h[e] + pi[e] <=> h[c] + pi[c]	1	0.668023	FALSE	FALSE
r_0533	dad_5[c] + h2o[c] -> 5drib[c] + ade[c]	1	0.668023	FALSE	FALSE
r_0534	5drib[c] ->	1	0.668023	FALSE	FALSE
r_0535	h2o[c] + co[c] + 2 fdxox[c] -> co2[c] + 2 h[c] + 2 fdxrd[c]	1	0.668023	FALSE	FALSE
r_0536	atp[c] + oaa[c] + h[c] -> adp[c] + pep[c] + co2[c]	1	0.668023	FALSE	FALSE
r_0537	atp[c] + g1p[c] -> adp[c] + g6p[c]	1	0.668023	FALSE	FALSE
r_0538	acald[c] + nadp[c] + h2o[c] <=> ac[c] + nadph[c] + 2 h[c]	1	0.668023	TRUE	FALSE
r_0539	acald[c] + nadh[c] + h[c] <=> etoh[c] + nad[c]	1	0.668023	FALSE	FALSE
r_0540	2dr5p[c] <=> g3p[c] + acald[c]	1	0.668023	FALSE	FALSE
r_0541	g1p[c] + nadp[c] <=> 15gl[c] + nadph[c] + h[c]	1	0.668023	FALSE	FALSE
r_0542	g1p[c] + nad[c] <=> 15gl[c] + nadh[c] + h[c]	1	0.668023	FALSE	FALSE
r_0543	atp[c] + glcn[c] -> adp[c] + 6pgc[c]	1	0.668023	FALSE	FALSE
r_0544	pail35p_cho[c] + h2o[c] -> pail3p_cho[c] + pi[c]	1	0.668023	FALSE	FALSE
r_0545	pail4p_cho[c] + h2o[c] -> pail_cho[c] + pi[c]	1	0.668023	FALSE	FALSE
r_0546	2ins[c] + nad[c] -> 3desins[c] + nadh[c] + h[c]	1	0.668023	FALSE	FALSE
r_0547	syinost[c] + nadp[c] -> 2ins[c] + nadph[c] + h[c]	1	0.668023	FALSE	FALSE
r_0548	air[c] + amet[c] -> 4ampm[c] + dad_5[c] + met__L[c] + for[c] + co[c] + h2o[c]	1	0.668023	FALSE	FALSE
r_0549	2mahmp[c] + cthzp[c] -> thmmp[c] + ppi[c] + co2[c]	1	0.668023	FALSE	FALSE
r_0550	gly[c] + o2[c] -> imgly[c] + h2o2[c]	1	0.668023	FALSE	FALSE
r_0551	dxyl5p[c] + imgly[c] + thiosul[c] -> 2c4mthzep[c] + scp[c] + 2 h2o[c]	1	0.668023	FALSE	FALSE
r_0552	thmpp[c] + h2o[c] <=> thmmp[c] + pi[c]	1	0.668023	FALSE	FALSE
r_0553	atp[c] + thm[c] -> amp[c] + thmpp[c]	1	0.668023	FALSE	FALSE
r_0554	thmpp[c] + adp[c] -> thmtp[c] + amp[c]	1	0.668023	TRUE	FALSE
r_0555	fad[c] + h2o[c] <=> amp[c] + fmn[c]	1	0.668023	FALSE	FALSE
r_0556	dmpp[c] + h2o[c] <=> dmp[c] + pi[c]	1	0.668023	FALSE	FALSE
r_0557	pl[c] + atp[c] <=> dmp[c] + adp[c]	1	0.668023	FALSE	FALSE
r_0558	dmp[c] + fmnh2[c] <=> prf2[c] + pi[c]	1	0.668023	FALSE	FALSE
r_0559	fmnh2[c] + o2[c] <=> dmbzid[c] + e4p[c] + h2o[c]	1	0.668023	FALSE	FALSE
r_0560	pydxn[c] + o2[c] <=> pydx[c] + h2o2[c]	1	0.668023	FALSE	FALSE
r_0561	3a2oprop[c] + dxyl5p[c] -> pdx5p[c] + pi[c] + 2 h2o[c]	1	0.668023	FALSE	FALSE
r_0562	dnad[c] + h2o[c] -> amp[c] + nicrnt[c]	1	0.668023	FALSE	FALSE
r_0563	nad[c] + h2o[c] -> amp[c] + nmn[c]	1	0.668023	FALSE	FALSE
r_0564	atp[c] + dnad[c] + nh3[c] + h[c] -> amp[c] + ppi[c] + nad[c]	1	0.668023	FALSE	FALSE
r_0565	nadp[c] + h2o[c] -> pi[c] + nad[c] + h[c]	1	0.668023	FALSE	FALSE
r_0566	atp[c] + nad[c] -> adp[c] + nadp[c]	1	0.668023	FALSE	FALSE
r_0567	rnam[c] + pi[c] <=> ncam[c] + r1p[c]	1	0.668023	FALSE	FALSE
r_0568	no2[c] + focytC[c] + h[c] -> no[c] + h2o[c] + ficytC[c]	1	0.668023	FALSE	FALSE
r_0570	2 pyr[c] + h[c] -> alac__S[c] + co2[c]	1	0.668023	FALSE	FALSE
r_0571	alac__S[c] + nadph[c] + h[c] -> 23dhmb[c] + nadp[c]	1	0.668023	FALSE	FALSE
r_0572	dpcoa[c] + h2o[c] <=> pan4p[c] + amp[c]	1	0.668023	TRUE	FALSE
r_0573	56dura[c] + h2o[c] -> cala[c]	1	0.668023	FALSE	FALSE
r_0574	asp__L[c] + h2o[c] <=> ala_B[c] + co2[c] + h[c]	1	0.668023	TRUE	FALSE
r_0575	dhf[c] + nad[c] <=> fol[c] + nadh[c] + h[c]	1	0.668023	FALSE	FALSE
r_0576	thf[c] + 2 nadp[c] <=> fol[c] + 2 nadph[c] + 2 h[c]	1	0.668023	TRUE	FALSE
r_0577	s8ams[c] + thf[c] <=> dhlpyprot[c] + mlthf[c] + nh3[c]	1	0.668023	FALSE	FALSE
r_0578	thf[c] + for[c] + atp[c] <=> adp[c] + pi[c] + 10fthf[c]	1	0.668023	TRUE	FALSE
r_0579	gar[c] + methf[c] + h2o[c] <=> fgam[c] + thf[c] + 2 h[c]	1	0.668023	TRUE	FALSE
r_0580	methf[c] + h2o[c] <=> fa[c]	1	0.668023	FALSE	FALSE
r_0581	atp[c] + fa[c] -> adp[c] + pi[c] + methf[c] + e[c]	1	0.668023	FALSE	FALSE
r_0582	q[c] + nadh[c] + 6 h[c] -> qh2[c] + nad[c] + 5 h[c]	1	0.668023	FALSE	FALSE
r_0583	nadh[c] + h[c] + qun[c] -> nad[c] + hqn[c]	1	0.668023	FALSE	FALSE
r_0584	qh2[c] + nad[c] -> q[c] + nadh[c] + h[c]	1	0.668023	TRUE	FALSE
r_0586	hqn[c] + 2 ficytC[c] -> qun[c] + 2 focytC[c] + 2 h[c]	1	0.668023	FALSE	FALSE
r_0587	o2[c] + 4 focytC[c] + 4 h[c] -> 4 ficytC[c] + 2 h2o[c]	1	0.668023	FALSE	FALSE
r_0588	atp[c] + h2o[c] + 4 h[c] -> adp[c] + pi[c] + 5 h[e]	1	0.668023	FALSE	FALSE
r_0589	r3mmal[c] + nad[c] -> 2obut[c] + co2[c] + nadh[c]	1	0.668023	FALSE	FALSE
r_0590	pyr[c] + 2obut[c] + h[c] -> 2ahbut[c] + co2[c]	1	0.668023	FALSE	FALSE
r_0591	2ahbut[c] <=> 3hmop[c]	1	0.668023	FALSE	FALSE
r_0592	23dhmp[c] + nadp[c] <=> 3hmop[c] + nadph[c] + h[c]	1	0.668023	FALSE	FALSE
r_0593	accoa[c] + pyr[c] + h2o[c] -> 2mm__R[c] + coa[c]	1	0.668023	FALSE	FALSE
r_0594	alac__S[c] <=> 3hmoa[c]	1	0.668023	FALSE	FALSE
r_0595	23dhmb[c] + nadp[c] <=> 3hmoa[c] + nadph[c] + h[c]	1	0.668023	FALSE	FALSE
r_0596	aspsa[c] + pyr[c] <=> 4hthdp[c] + h2o[c] + h[c]	0	0	TRUE	TRUE
r_0597	n6all26d[c] + akg[c] <=> nal2a6o[c] + glu__L[c]	1	0.668023	FALSE	FALSE
r_0598	26dap_LL[c] + akg[c] <=> thdp[c] + glu__L[c] + h2o[c] + h[c]	1	0.668023	TRUE	FALSE
r_0599	histd[c] + nad[c] -> histda[c] + nadh[c] + h[c]	1	0.668023	FALSE	FALSE
r_0600	his__L[c] + amet[c] -> Npmehis[c] + ahcys[c]	1	0.668023	FALSE	FALSE
r_0601	histda[c] + h2o[c] + nad[c] -> his__L[c] + nadh[c] + 2 h[c]	1	0.668023	FALSE	FALSE
r_0602	his__L[c] + 3 amet[c] + h[c] -> hercyn[c] + 3 ahcys[c]	1	0.668023	FALSE	FALSE
r_0603	4izp[c] + o2[c] + h2o[c] -> h5p[c] + h2o2[c]	1	0.668023	FALSE	FALSE
r_0604	nflgln[c] + h2o[c] -> Nforglu[c] + nh3[c]	1	0.668023	FALSE	FALSE
r_0605	Nforglu[c] + h2o[c] <=> for[c] + glu__L[c] + h[c]	1	0.668023	FALSE	FALSE
r_0606	atp[c] + 5oxpro[c] + 2 h2o[c] -> adp[c] + pi[c] + glu__L[c]	1	0.668023	FALSE	FALSE
r_0607	icit[c] + nadp[c] -> akg[c] + co2[c] + nadph[c]	1	0.668023	FALSE	FALSE
r_0608	3hbcoa[c] + nadp[c] <=> aacoa[c] + nadph[c] + h[c]	1	0.668023	FALSE	FALSE
r_0609	2ppoh[c] + nad[c] <=> acetone[c] + nadh[c] + h[c]	1	0.668023	FALSE	FALSE
r_0610	2mecdp[c] + 2 fdxrd[c] + 2 h[c] -> h2mb4p[c] + h2o[c] + 2 fdxox[c]	1	0.668023	FALSE	FALSE
r_0611	ipdp[c] <=> dmpp[c]	1	0.668023	FALSE	FALSE
r_0612	paps[c] + h2o[c] <=> aps[c] + pi[c]	1	0.668023	FALSE	FALSE
r_0613	trdrd[c] + paps[c] + h[c] -> trdox[c] + so3[c] + pap[c]	1	0.668023	FALSE	FALSE
r_0614	h2s[c] + 6 fdxox[c] + 3 h2o[c] <=> so3[c] + 6 fdxrd[c] + 7 h[c]	1	0.668023	FALSE	FALSE
r_0615	atp[c] + ser__L[c] + trnasecys[c] <=> amp[c] + ppi[c] + sertrna_sec[c]	1	0.668023	FALSE	FALSE
r_0616	atp[c] + lys__L[c] + trnalys[c] + h[c] <=> amp[c] + ppi[c] + lystrna[c]	1	0.668023	FALSE	FALSE
r_0617	accoa[c] + malACP[c] + h[c] -> actACP[c] + coa[c] + co2[c]	1	0.668023	FALSE	FALSE
r_0618	acacp[c] + malACP[c] -> 3oocyACP[c] + co2[c] + ACP[c]	1	0.668023	FALSE	FALSE
r_0619	3haACP[c] + nadp[c] <=> 3oocyACP[c] + nadph[c] + h[c]	1	0.668023	FALSE	FALSE
r_0620	3haACP[c] <=> t23dACP[c] + h2o[c]	1	0.668023	FALSE	FALSE
r_0621	acacp[c] + nad[c] <=> t23dACP[c] + nadh[c] + h[c]	1	0.668023	FALSE	FALSE
r_0622	dhor__S[c] + qun[c] <=> orot[c] + hqn[c]	1	0.668023	FALSE	FALSE
r_0623	utp[c] + h2o[c] -> ump[c] + ppi[c]	1	0.668023	FALSE	FALSE
r_0624	atp[c] + utp[c] + nh3[c] -> adp[c] + pi[c] + ctp[c] + h[c]	1	0.668023	TRUE	FALSE
r_0625	ctp[c] + h2o[c] -> cmp[c] + ppi[c]	1	0.668023	FALSE	FALSE
r_0626	atp[c] + dump[c] -> adp[c] + dudp[c]	1	0.668023	FALSE	FALSE
r_0627	trdrd[c] + udp[c] -> dudp[c] + trdox[c] + h2o[c]	1	0.668023	FALSE	FALSE
r_0628	3cmp[c] + h2o[c] -> cytd[c] + pi[c]	1	0.668023	FALSE	FALSE
r_0629	dump[c] + h2o[c] -> duri[c] + pi[c] + h[c]	1	0.668023	FALSE	FALSE
r_0630	3ump[c] + h2o[c] -> uri[c] + pi[c]	1	0.668023	FALSE	FALSE
r_0631	thymd[c] + pi[c] <=> thym[c] + 2dr1p[c]	1	0.668023	FALSE	FALSE
r_0632	56dthm[c] + nad[c] <=> thym[c] + nadh[c] + h[c]	1	0.668023	TRUE	FALSE
r_0633	dttp[c] + h2o[c] -> dtmp[c] + ppi[c]	1	0.668023	FALSE	FALSE
r_0634	asp__L[c] + h2o[c] + o2[c] -> oaa[c] + nh3[c] + h2o2[c] + h[c]	1	0.668023	FALSE	FALSE
r_0635	chol[c] + acptr[c] <=> betald[c] + racptr[c]	1	0.668023	FALSE	FALSE
r_0636	betald[c] + nad[c] + h2o[c] <=> glyb[c] + nadh[c] + 2 h[c]	1	0.668023	FALSE	FALSE
r_0637	betald[c] + nadp[c] + h2o[c] <=> glyb[c] + nadph[c] + 2 h[c]	1	0.668023	FALSE	FALSE
r_0638	glyb[c] + hcys__L[c] -> dmgly[c] + met__L[c]	1	0.668023	FALSE	FALSE
r_0639	gly[c] + lprot[c] -> s8ams[c] + co2[c]	1	0.668023	FALSE	FALSE
r_0640	succoa[c] + gly[c] + h[c] -> 5aop[c] + coa[c] + co2[c]	1	0.668023	FALSE	FALSE
r_0641	aac24dab[c] + h2o[c] -> 24dab[c] + ac[c]	0.441209	0.294738	TRUE	FALSE
r_0642	ecto__L[c] + h2o[c] -> aac24dab[c]	0.441209	0.294738	TRUE	FALSE
r_0643	pser__L[c] + h2s[c] -> cys__L[c] + pi[c] + h[c]	1	0.668023	FALSE	FALSE
r_0644	Lcyst[c] + akg[c] <=> 3spyr[c] + glu__L[c]	1	0.668023	FALSE	FALSE
r_0645	cys__L[c] + akg[c] <=> mercppyr[c] + glu[c]	1	0.668023	FALSE	FALSE
r_0646	cys__L[c] + h2o[c] <=> h2s[c] + pyr[c] + nh3[c] + h[c]	1	0.668023	TRUE	FALSE
r_0647	mercppyr[c] + trdrd[c] <=> h2s[c] + pyr[c] + trdox[c]	1	0.668023	FALSE	FALSE
r_0648	C02356[c] + akg[c] <=> 2obut[c] + glu__L[c]	1	0.668023	FALSE	FALSE
r_0649	atp[c] + glu__L[c] + C02356[c] <=> adp[c] + pi[c] + CE1661[c]	1	0.668023	FALSE	FALSE
r_0650	atp[c] + CE1661[c] + gly[c] <=> adp[c] + pi[c] + opmt[c]	1	0.668023	FALSE	FALSE
r_0651	hom__L[c] + nad[c] <=> aspsa[c] + nadh[c] + h[c]	1	0.668023	TRUE	FALSE
r_0653	acacp[c] + amet[c] <=> ACP[c] + 5mta[c] + nalhsrln[c]	1	0.668023	FALSE	FALSE
r_0654	5mta[c] + h2o[c] <=> ade[c] + 5mtr[c]	1	0.668023	FALSE	FALSE
r_0655	achms[c] + ch4s[c] <=> met__L[c] + ac[c]	1	0.668023	FALSE	FALSE
r_0656	4met2obut[c] + glu__L[c] -> met__L[c] + akg[c]	1	0.668023	FALSE	FALSE
r_0657	met__L[c] + indpyr[c] -> 4met2obut[c] + trp__L[c]	1	0.668023	FALSE	FALSE
r_0658	ppcoa[c] + accoa[c] -> coa[c] + 2maacoa[c]	1	0.668023	FALSE	FALSE
r_0659	mmcoa__R[c] <=> succoa[c]	1	0.668023	FALSE	FALSE
r_0660	mmcoa__R[c] <=> mmcoa__S[c]	1	0.668023	FALSE	FALSE
r_0661	gtp[c] + h2o[c] -> HC01651[c]	1	0.668023	FALSE	FALSE
r_0662	HC01651[c] + h2o[c] -> HC01652[c] + for[c]	1	0.668023	FALSE	FALSE
r_0663	HC01652[c] -> HC01710[c]	1	0.668023	FALSE	FALSE
r_0665	ahdt[c] + h2o[c] -> cph4[c] + acald[c] + pppi[c]	1	0.668023	FALSE	FALSE
r_0666	cph4[c] -> cdg[c] + nh3[c]	1	0.668023	FALSE	FALSE
r_0667	cdg[c] + nh3[c] + atp[c] -> preq0[c] + adp[c] + pi[c] + h2o[c]	1	0.668023	FALSE	FALSE
r_0668	preq0[c] + 2 nadph[c] + 2 h[c] -> preq1[c] + 2 nadp[c]	1	0.668023	FALSE	FALSE
r_0669	gtp[c] + amet[c] + racptr[c] -> 38ch2gtp[c] + dad_5[c] + met__L[c] + acptr[c]	1	0.668023	FALSE	FALSE
r_0670	38ch2gtp[c] + h2o[c] -> cpmp[c] + ppi[c]	1	0.668023	FALSE	FALSE
r_0671	dhnpt[c] + pi[c] -> dhppt[c] + h2o[c]	1	0.668023	FALSE	FALSE
r_0672	6hmhpt[c] + 4abz[c] -> dhpt[c] + h2o[c]	1	0.668023	TRUE	FALSE
r_0673	dhf[c] + nadp[c] <=> fol[c] + nadph[c] + h[c]	1	0.668023	TRUE	FALSE
r_0674	thf[c] + 2 nad[c] <=> fol[c] + 2 nadh[c] + 2 h[c]	1	0.668023	TRUE	FALSE
r_0675	chor[c] + gln__L[c] <=> 4adcho[c] + glu__L[c]	1	0.668023	TRUE	FALSE
r_0676	pro__L[c] + nadp[c] <=> 1pyr5c[c] + nadph[c] + h[c]	1	0.668023	FALSE	FALSE
r_0678	tartr__M[c] + nad[c] <=> 23oxsucc[c] + nadh[c] + h[c]	1	0.668023	FALSE	FALSE
r_0679	glyc__R[c] + nadp[c] <=> 2h3oppan[c] + nadph[c] + h[c]	1	0.668023	FALSE	FALSE
r_0680	hpyr[c] <=> 2h3oppan[c]	1	0.668023	FALSE	FALSE
r_0681	2 glx[c] <=> 2h3oppan[c] + co2[c]	1	0.668023	FALSE	FALSE
r_0682	glyclt[c] + acptr[c] <=> glx[c] + racptr[c]	1	0.668023	FALSE	FALSE
r_0683	etgl[c] + nad[c] <=> gcald[c] + nadh[c] + h[c]	1	0.668023	FALSE	FALSE
r_0684	mal__L[c] + coa[c] <=> accoa[c] + h2o[c] + glx[c]	1	0.668023	FALSE	FALSE
r_0685	for[c] + nad[c] <=> co2[c] + nadh[c]	1	0.668023	TRUE	FALSE
r_0687	eoaa[c] <=> pyr[c] + co2[c]	1	0.668023	FALSE	FALSE
r_0688	lgt__S[c] <=> gthrd[c] + mthgxl[c]	1	0.668023	FALSE	FALSE
r_0689	lgt__S[c] + h2o[c] <=> gthrd[c] + lac__D[c]	1	0.668023	FALSE	FALSE
r_0690	HC01672[c] + coa[c] <=> amp[c] + accoa[c] + h[c]	1	0.668023	FALSE	FALSE
r_0692	aicar[c] + ppi[c] <=> 5a4icam[c] + prpp[c]	1	0.668023	FALSE	FALSE
r_0693	atp[c] + didp[c] <=> adp[c] + ditp[c]	1	0.668023	FALSE	FALSE
r_0694	atp[c] + air[c] + hco3[c] -> adp[c] + pi[c] + 5ca1rpi[c]	1	0.668023	FALSE	FALSE
r_0695	5aizc[c] + e[c] -> 5ca1rpi[c]	1	0.668023	FALSE	FALSE
r_0696	dgtp[c] + h2o[c] -> dgmp[c] + ppi[c]	1	0.668023	FALSE	FALSE
r_0697	gdp[c] + trdrd[c] -> dgdp[c] + trdox[c] + h2o[c]	1	0.668023	FALSE	FALSE
r_0698	gtp[c] + h2o[c] -> gmp[c] + ppi[c]	1	0.668023	FALSE	FALSE
r_0699	3gmp[c] + h2o[c] -> gsn[c] + pi[c]	1	0.668023	FALSE	FALSE
r_0700	dzdp[c] + atp[c] -> dztp[c] + adp[c]	1	0.668023	FALSE	FALSE
r_0701	dzmp[c] + atp[c] -> dzdp[c] + adp[c]	1	0.668023	FALSE	FALSE
r_0702	dsmp[c] -> dzmp[c] + fum[c]	1	0.668023	FALSE	FALSE
r_0703	atp[c] + xmp[c] + nh3[c] -> amp[c] + ppi[c] + gmp[c]	1	0.668023	TRUE	FALSE
r_0704	atp[c] + idp[c] <=> adp[c] + itp[c]	1	0.668023	FALSE	FALSE
r_0705	xan[c] + nad[c] + h2o[c] -> urate[c] + nadh[c] + h[c]	1	0.668023	FALSE	FALSE
r_0706	hxan[c] + nad[c] + h2o[c] -> xan[c] + nadh[c] + h[c]	1	0.668023	FALSE	FALSE
r_0707	atp[c] + h2o[c] -> amp[c] + ppi[c]	1	0.668023	FALSE	FALSE
r_0708	trdrd[c] + adp[c] -> dadp[c] + trdox[c] + h2o[c]	1	0.668023	FALSE	FALSE
r_0709	atp[c] + dadp[c] <=> adp[c] + datp[c]	1	0.668023	FALSE	FALSE
r_0710	atp[c] + damp[c] <=> adp[c] + dadp[c]	1	0.668023	FALSE	FALSE
r_0711	urdgci[c] + h2o[c] <=> urdglyc[c] + nh3[c]	1	0.668023	FALSE	FALSE
r_0712	alla[c] + h2o[c] <=> urdglyc[c] + urea[c]	1	0.668023	FALSE	FALSE
r_0713	urdglyc[c] <=> glx[c] + urea[c]	1	0.668023	FALSE	FALSE
r_0714	3amp[c] + h2o[c] -> adn[c] + pi[c]	1	0.668023	FALSE	FALSE
r_0715	o2[c] + 4 fe2[c] + 4 h[c] -> 4 fe3[c] + 2 h2o[c]	1	0.668023	FALSE	FALSE
r_0716	uppg1[c] -> cpppg1[c] + 4 co2[c]	1	0.668023	FALSE	FALSE
r_0717	cpppg3[c] + 2 amet[c] -> pppg9[c] + 2 co2[c] + 2 met__L[c] + 2 dad_5[c]	1	0.668023	FALSE	FALSE
r_0718	pre3a[c] + o2[c] + nadh[c] + h[c] -> pre3b[c] + nad[c] + h2o[c]	1	0.668023	FALSE	FALSE
r_0719	amet[c] + pre3b[c] -> ahcys[c] + pre4[c]	1	0.668023	FALSE	FALSE
r_0720	amet[c] + pre4[c] -> ahcys[c] + pre5[c]	1	0.668023	FALSE	FALSE
r_0721	pre5[c] + amet[c] + h2o[c] -> pre6a[c] + ac[c] + ahcys[c]	1	0.668023	FALSE	FALSE
r_0722	pydam[c] + h2o[c] + o2[c] -> pydx[c] + nh3[c] + h2o2[c] + h[c]	1	0.668023	FALSE	FALSE
r_0723	f6p[c] + g3p[c] <=> e4p[c] + xu5p__D[c]	1	0.668023	TRUE	FALSE
r_0725	2dr5p[c] + adp[c] <=> 5drib[c] + atp[c]	1	0.668023	FALSE	FALSE
r_0726	2dr1p[c] -> 2dr5p[c]	1	0.668023	FALSE	FALSE
r_0727	3sulac[c] + nad[c] <=> 3spyr[c] + nadh[c] + h[c]	1	0.668023	FALSE	FALSE
r_0728	atp[c] + pyr[c] + pi[c] + h[c] <=> amp[c] + pep[c] + ppi[c]	1	0.668023	TRUE	FALSE
r_0729	phthr[c] + nad[c] -> 2a3o4pob[c] + nadh[c] + 2 h[c]	1	0.668023	FALSE	FALSE
r_0731	atp[c] + h2o[c] + lps[c] -> adp[c] + pi[c] + lps[e]	1	0.668023	FALSE	FALSE
r_0732	utp[c] + nrp[c] <=> ppi[c] + unrp[c]	1	0.668023	FALSE	FALSE
r_0733	lthrcala[c] + trnaadn[c] <=> amp[c] + n6lthrtrna[c]	1	0.668023	FALSE	FALSE
r_0734	trna6iso[c] + sdo[c] + 2 amet[c] <=> 2mn6ditrna[c] + ahcys[c] + met__L[c] + dad_5[c]	1	0.668023	FALSE	FALSE
r_0735	trna6iso[c] + sdo[c] + amet[c] <=> 2tn6ditrna[c] + met__L[c] + dad_5[c]	1	0.668023	FALSE	FALSE
r_0736	2tn6ditrna[c] + amet[c] <=> 2mn6ditrna[c] + ahcys[c]	1	0.668023	FALSE	FALSE
r_0737	forlmepep[c] + h2o[c] <=> mepep[c] + for[c]	1	0.668023	FALSE	FALSE
r_0738	trnauri[c] <=> trnapse[c]	1	0.668023	FALSE	FALSE
r_0739	pep_met__L[c] + trdox[c] + h2o[c] <=> pep_met_LRS[c] + trdrd[c]	1	0.668023	FALSE	FALSE
r_0740	amet[c] + procslcys[c] <=> ahcys[c] + procslmees[c]	1	0.668023	FALSE	FALSE
r_0741	amet[c] + ch4s[c] <=> ahcys[c] + dms[c]	1	0.668023	FALSE	FALSE
r_0742	atp[c] + popp[c] -> adp[c] + popp[c]	1	0.668023	FALSE	FALSE
r_0743	udpg[c] <=> udpgal[c]	1	0.668023	FALSE	FALSE
r_0744	pppro[c] + h2o[c] <=> protein[c] + pi[c]	1	0.668023	FALSE	FALSE
r_0745	pep[c] + uacgam[c] <=> uaccg[c] + pi[c]	1	0.668023	FALSE	FALSE
r_0746	udpgal[c] <=> uadgafu[c]	1	0.668023	FALSE	FALSE
r_0747	pglumi[c] + h2o[c] <=> pgluma[c] + nh3[c]	1	0.668023	FALSE	FALSE
r_0748	acoa[c] + h2o[c] <=> coa[c] + carbo[c]	1	0.668023	FALSE	FALSE
r_0749	trnaadn[c] + h2o[c] <=> trnahythi[c] + nh3[c]	1	0.668023	FALSE	FALSE
r_0750	amet[c] + rrna[c] <=> ahcys[c] + rrnan2me[c]	1	0.668023	FALSE	FALSE
r_0751	tetdglu16d14bis[c] + ckdo[c] <=> 3ddol[c] + cmp[c]	1	0.668023	FALSE	FALSE
r_0752	atp[c] + lipidAds[c] -> adp[c] + tetdglu16d14bis[c]	1	0.668023	FALSE	FALSE
r_0753	2dh3dgal6p[c] <=> pyr[c] + g3p[c]	1	0.668023	FALSE	FALSE
r_0754	2 gtp[c] <=> 35cdigmp[c] + 2 ppi[c]	1	0.668023	FALSE	FALSE
r_0755	35cdigmp[c] + h2o[c] <=> 5pg35pg[c]	1	0.668023	FALSE	FALSE
r_0756	5pg35pg[c] + 4hbz[c] <=> 4h3pb[c] + ppi[c]	1	0.668023	FALSE	FALSE
r_0757	thr__L[c] + atp[c] + hco3[c] + h[c] -> lthrcala[c] + ppi[c] + h2o[c]	1	0.668023	FALSE	FALSE
r_0758	chols[c] + h2o[c] <=> chol[c] + so4[c]	1	0.668023	FALSE	FALSE
r_0759	amet[c] + acon_T[c] <=> ahcys[c] + e3me2en[c]	1	0.668023	FALSE	FALSE
r_0760	2 sox[c] + 2 h[c] <=> h2o2[c] + o2[c]	1	0.668023	FALSE	FALSE
r_0761	blac[c] + h2o[c] <=> subbaa[c]	1	0.668023	FALSE	FALSE
r_0762	adelgluladp[c] + pi[c] -> adp[c] + lgluadp[c]	1	0.668023	FALSE	FALSE
r_0763	etfrd[c] + q[c] -> etfox[c] + qh2[c]	1	0.668023	FALSE	FALSE
r_0764	2 amet[c] + aderna[c] <=> 2 ahcys[c] + n6dirrna[c]	1	0.668023	FALSE	FALSE
r_0765	rscys[c] + h2o[c] <=> sslcys[c] + gly[c]	1	0.668023	FALSE	FALSE
r_0766	detripp[c] + dna[c] <=> ppi[c] + dna[c]	1	0.668023	FALSE	FALSE
r_0767	cdpdag_cho[c] + sng3p[c] <=> cmp[c] + pgp_cho[c]	0	0	TRUE	TRUE
r_0768	argtrna[c] + protein[c] <=> trnaarg[c] + largp[c]	1	0.668023	FALSE	FALSE
r_0769	acacp[c] + pi[c] <=> actp[c] + ACP[c]	1	0.668023	FALSE	FALSE
r_0770	udpg[c] + dtpcudcpp[c] <=> ump[c] + adgddu[c]	1	0.668023	FALSE	FALSE
r_0771	atp[c] + btn[c] + accb[c] -> amp[c] + ppi[c] + bccp[c]	1	0.668023	FALSE	FALSE
r_0772	leutrna[c] + largp[c] <=> trnaleu[c] + lleuargp[c]	1	0.668023	FALSE	FALSE
r_0773	leutrna[c] + llysp[c] <=> trnaleu[c] + lleullysp[c]	1	0.668023	FALSE	FALSE
r_0774	atp[c] + btnCCP[c] + hco3[c] -> adp[c] + pi[c] + carP[c]	1	0.668023	FALSE	FALSE
r_0775	Sfglutth[c] + h2o[c] <=> for[c] + gthrd[c]	1	0.668023	FALSE	FALSE
r_0776	kdo8p[c] + pi[c] <=> pep[c] + ara5p[c] + h2o[c]	1	0.668023	FALSE	FALSE
r_0777	pn6ocllys[c] + fscspc4f4s[c] + 2 amet[c] + 2 r2f2sf[c] + 8 h[c] <=> pn6rdillys[c] + fscsp[c] + 2 h2s[c] + 4 fe2[c] + 2 met__L[c] + 2 dad_5[c] + 2 fdxo_22[c]	1	0.668023	FALSE	FALSE
r_0778	acnm[c] <=> acmana[c] + pyr[c]	1	0.668023	FALSE	FALSE
r_0779	5dh4dglc[c] <=> 25dop[c] + h2o[c] + co2[c]	1	0.668023	FALSE	FALSE
r_0780	3haACP[c] + u3dcga[c] <=> u2n3ob3hdg[c] + ACP[c]	1	0.668023	FALSE	FALSE
r_0781	3haACP[c] + uacgam[c] <=> ACP[c] + u3o3r3hnadg[c]	1	0.668023	FALSE	FALSE
r_0782	u23ga[c] + lx[c] <=> udp[c] + lipidAds[c]	1	0.668023	FALSE	FALSE
r_0783	chitob[c] + h2o[c] <=> 2 acgam[c]	1	0.668023	FALSE	FALSE
r_0784	3rinct[c] + h2o[c] <=> ribbc[c] + pi[c]	1	0.668023	FALSE	FALSE
r_0785	amet[c] + pliso[c] <=> ahcys[c] + plisome[c]	1	0.668023	FALSE	FALSE
r_0786	ptpl180[c] <=> ptpl0[c]	1	0.668023	FALSE	FALSE
r_0787	utp[c] + acgam1p[c] <=> ppi[c] + uacgam[c]	1	0.668023	FALSE	FALSE
r_0788	trdrd[c] + rooh[c] <=> trdox[c] + h2o[c] + roh[c]	1	0.668023	FALSE	FALSE
r_0789	atp[c] + anhm[c] + h2o[c] -> adp[c] + acmum6p[c]	1	0.668023	FALSE	FALSE
r_0790	amet[c] + trna7am7c[c] <=> met__L[c] + ade[c] + epqtrna[c]	1	0.668023	FALSE	FALSE
r_0791	trnagua[c] + preq1[c] <=> trna7am7c[c] + gua[c]	1	0.668023	FALSE	FALSE
r_0792	u23ga[c] + h2o[c] <=> ump[c] + lx[c]	1	0.668023	FALSE	FALSE
r_0793	atp[c] + 12dgr_TB[c] -> adp[c] + pa_cho[c]	1	0.668023	FALSE	FALSE
r_0794	thrp[c] <=> applp[c] + co2[c]	1	0.668023	FALSE	FALSE
r_0795	hgbam[c] + cobalt2[c] + atp[c] + h2o[c] -> cob2nda[c] + pi[c] + adp[c] + h[c]	1	0.668023	FALSE	FALSE
r_0796	23dappa[c] + h2o[c] <=> pyr[c] + 2 nh3[c]	1	0.668023	FALSE	FALSE
r_0797	gthrd[c] + fald[c] <=> HC02121[c]	1	0.668023	FALSE	FALSE
r_0798	nadph[c] + h[c] + qun[c] -> nadp[c] + hqn[c]	1	0.668023	FALSE	FALSE
r_0799	alia[c] <=> nt[c] + h2o[c]	1	0.668023	FALSE	FALSE
r_0800	dmpp[c] + trnaadn[c] <=> ppi[c] + trna6iso[c]	1	0.668023	FALSE	FALSE
r_0801	nad[c] + dna[c] + 5pdna[c] -> amp[c] + nmn[c] + dna[c]	1	0.668023	FALSE	FALSE
r_0802	u3o3r3hnadg[c] + h2o[c] <=> u3dcga[c] + ac[c]	1	0.668023	FALSE	FALSE
r_0803	atp[c] + 2 ala__D[c] -> adp[c] + pi[c] + alaala[c]	1	0.668023	FALSE	FALSE
r_0804	uamr[c] + nadp[c] <=> uaccg[c] + nadph[c] + h[c]	1	0.668023	FALSE	FALSE
r_0805	atp[c] + uamr[c] + ala__L[c] -> adp[c] + pi[c] + uama[c]	1	0.668023	FALSE	FALSE
r_0806	uaGgla[c] + uacgam[c] <=> uaaGgla[c] + udp[c]	1	0.668023	FALSE	FALSE
r_0807	atp[c] + uama[c] + glu__D[c] -> adp[c] + pi[c] + uamag[c]	1	0.668023	FALSE	FALSE
r_0808	uGgla[c] + dtpcudcpp[c] <=> ump[c] + uaGgla[c]	1	0.668023	FALSE	FALSE
r_0809	acmama[c] + h2o[c] <=> acmum[c] + ala__L[c]	1	0.668023	FALSE	FALSE
r_0810	cati[c] + nad[c] -> dhcrn[c] + nadh[c] + h[c]	1	0.668023	FALSE	FALSE
r_0811	atp[c] + glyc[c] -> adp[c] + sng3p[c]	1	0.668023	FALSE	FALSE
r_0812	5hiu[c] + h2o[c] <=> 5houdic[c]	1	0.668023	FALSE	FALSE
r_0813	5houdic[c] <=> alltn[c] + co2[c]	1	0.668023	FALSE	FALSE
r_0814	ctp[c] + g1p[c] <=> ppi[c] + cdpglc[c]	1	0.668023	FALSE	FALSE
r_0815	cdpglc[c] <=> cdp4dh6doglc[c] + h2o[c]	1	0.668023	FALSE	FALSE
r_0816	46dd4odtdpglc[c] <=> dtdprham[c]	1	0.668023	FALSE	FALSE
r_0817	idt[c] + nad[c] -> srb__L[c] + nadh[c] + h[c]	1	0.668023	FALSE	FALSE
r_0818	amet[c] + 8aonn[c] <=> amob[c] + dann[c]	1	0.668023	FALSE	FALSE
r_0819	atp[c] + dann[c] + co2[c] -> adp[c] + pi[c] + dtbt[c]	1	0.668023	FALSE	FALSE
r_0820	pmcoa[c] + ala__L[c] <=> 8aonn[c] + coa[c] + co2[c]	1	0.668023	FALSE	FALSE
r_0821	dtbt[c] + sdo[c] + 2 amet[c] + 2 e[c] + 2 h[c] <=> btn[c] + 2 met__L[c] + 2 dad_5[c]	1	0.668023	FALSE	FALSE
r_0822	212e12diac[c] <=> 2oxpaccoa[c]	1	0.668023	FALSE	FALSE
r_0823	atp[c] + pac[c] + coa[c] -> amp[c] + ppi[c] + phaccoa[c]	1	0.668023	FALSE	FALSE
r_0824	phaccoa[c] + o2[c] + nadph[c] + h[c] -> 212e12diac[c] + h2o[c] + nadp[c]	1	0.668023	FALSE	FALSE
r_0825	fald[c] + nad[c] + h2o[c] -> for[c] + nadh[c] + h[c]	1	0.668023	FALSE	FALSE
r_0826	tre6p[c] + h2o[c] <=> tre[c] + pi[c]	1	0.668023	FALSE	FALSE
r_0827	udpg[c] + g6p[c] <=> udp[c] + tre6p[c]	1	0.668023	FALSE	FALSE
r_0828	pglumi[c] + amet[c] <=> pn5mlglu[c] + ahcys[c]	1	0.668023	FALSE	FALSE
r_0829	pep[c] + phis__L[c] <=> pyr[c] + pplhis[c]	1	0.668023	FALSE	FALSE
r_0830	2po6hy[c] + amet[c] <=> 2po6me[c] + ahcys[c]	1	0.668023	FALSE	FALSE
r_0831	amet[c] + 3detlbq[c] <=> ahcys[c] + qh2[c]	1	0.668023	FALSE	FALSE
r_0832	gam1p[c] <=> gam6p[c]	1	0.668023	FALSE	FALSE
r_0833	atp[c] + dna[c] + 5pdna[c] -> amp[c] + ppi[c] + dna[c]	1	0.668023	FALSE	FALSE
r_0834	amylose[c] <=> starch[c]	1	0.668023	FALSE	FALSE
r_0835	orn__D[c] <=> ptrc[c] + co2[c]	1	0.668023	FALSE	FALSE
r_0836	lys__D[c] <=> 15dap[c] + co2[c]	1	0.668023	FALSE	FALSE
r_0837	xyl__D[c] <=> xylulo_D[c]	1	0.668023	FALSE	FALSE
r_0838	atp[c] + xylu__D[c] -> adp[c] + xu5p__D[c]	1	0.668023	FALSE	FALSE
r_0839	copre6[c] + nadh[c] + h[c] -> codhpre6[c] + nad[c]	1	0.668023	FALSE	FALSE
r_0840	amet[c] + dscl[c] <=> ahcys[c] + pre3a[c] + h[c]	1	0.668023	FALSE	FALSE
r_0841	pre8[c] <=> hgbyr[c]	1	0.668023	FALSE	FALSE
r_0842	4mlacac[c] <=> 4fumacac[c]	1	0.668023	FALSE	FALSE
r_0843	hgentis[c] + o2[c] <=> 4mlacac[c]	1	0.668023	FALSE	FALSE
r_0844	34hpp[c] + o2[c] <=> hgentis[c] + co2[c]	1	0.668023	FALSE	FALSE
r_0845	man6p[c] <=> f6p[c]	1	0.668023	FALSE	FALSE
r_0846	sng3p[c] + qun[c] -> dhap[c] + hqn[c]	1	0.668023	FALSE	FALSE
r_0847	met__L[c] + trdox[c] + h2o[c] <=> metox[c] + trdrd[c]	1	0.668023	FALSE	FALSE
r_0848	pep_met__L[c] + trdox[c] + h2o[c] <=> pepmetox[c] + trdrd[c]	1	0.668023	FALSE	FALSE
r_0849	sng3p[c] + nadp[c] -> dhap[c] + nadph[c] + h[c]	1	0.668023	TRUE	FALSE
r_0850	sng3p[c] + nad[c] -> dhap[c] + nadh[c] + h[c]	1	0.668023	FALSE	FALSE
r_0851	amet[c] + trnagua[c] <=> ahcys[c] + trnan1megu[c]	1	0.668023	FALSE	FALSE
r_0852	atp[c] + h2o[c] + hemeO[c] -> adp[c] + pi[c] + hemeO[e]	1	0.668023	FALSE	FALSE
r_0853	ptyp[c] + h2o[c] <=> pty[c] + pi[c]	1	0.668023	FALSE	FALSE
r_0854	hthbp[c] <=> dhbpt[c] + h2o[c]	1	0.668023	FALSE	FALSE
r_0855	catechol[c] + o2[c] <=> ccmuac[c]	1	0.668023	FALSE	FALSE
r_0856	bz[c] + nadh[c] + h[c] + o2[c] -> bz12diol[c] + nad[c]	1	0.668023	FALSE	FALSE
r_0857	5odhf2a[c] + h2o[c] <=> 3oxoadp[c]	1	0.668023	FALSE	FALSE
r_0858	dhap[c] <=> mthgxl[c] + pi[c]	1	0.668023	FALSE	FALSE
r_0859	4hthdp[c] + nadh[c] + h[c] <=> thdp[c] + nad[c]	0	0	TRUE	TRUE
r_0860	lac__D[c] + acgam6p[c] <=> acmum6p[c] + h2o[c]	1	0.668023	FALSE	FALSE
r_0861	acgam6p[c] + h2o[c] <=> gam6p[c] + ac[c]	1	0.668023	FALSE	FALSE
r_0862	moaciami[c] + h2o[c] <=> carbo[c] + nh3[c]	1	0.668023	FALSE	FALSE
r_0863	pep[c] + dha[c] <=> pyr[c] + dhap[c]	1	0.668023	FALSE	FALSE
r_0864	ctp[c] + kdo[c] <=> ppi[c] + ckdo[c]	1	0.668023	FALSE	FALSE
r_0865	trnaque[c] + acptr[c] + h2o[c] <=> epqtrna[c] + racptr[c]	1	0.668023	FALSE	FALSE
r_0866	dtpcudcpp[c] + h2o[c] <=> dtpcudcpp[c] + pi[c] + h[c]	1	0.668023	TRUE	FALSE
r_0867	dmmq[c] + amet[c] <=> mql[c] + ahcys[c]	1	0.668023	FALSE	FALSE
r_0868	amet[c] + 2m6atp14b[c] <=> ahcys[c] + 6m3m2atp14b[c]	1	0.668023	FALSE	FALSE
r_0869	gtp[c] + man1p[c] <=> ppi[c] + gdpmann[c]	1	0.668023	FALSE	FALSE
r_0870	gdpmann[c] <=> gdpddman[c] + h2o[c]	1	0.668023	FALSE	FALSE
r_0871	atp[c] + h2o[c] + k[c] -> adp[c] + pi[c] + k[e]	1	0.668023	FALSE	FALSE
r_0872	2 frdp[c] <=> ppi[c] + HC01118[c]	1	0.668023	FALSE	FALSE
r_0873	sql[c] + fad[c] + h2o[c] <=> hdsl[c] + fadh2[c]	1	0.668023	FALSE	FALSE
r_0874	sql[c] <=> dptne[c]	1	0.668023	FALSE	FALSE
r_0875	arsni[c] + trdrd[c] <=> aso3[c] + trdox[c] + h2o[c]	1	0.668023	FALSE	FALSE
r_0876	arsni[c] + glutrd[c] <=> aso3[c] + flutox[c]	1	0.668023	FALSE	FALSE
r_0877	succoa[c] + accoa[c] <=> coa[c] + oxadpcoa[c]	1	0.668023	FALSE	FALSE
r_0878	4cml[c] <=> 5odhf2a[c] + co2[c]	1	0.668023	FALSE	FALSE
r_0879	34dhbz[c] + o2[c] <=> CCbuttc[c]	1	0.668023	FALSE	FALSE
r_0880	4cml[c] <=> CCbuttc[c]	1	0.668023	FALSE	FALSE
r_0881	3hmp[c] + nad[c] -> 2mop[c] + nadh[c] + h[c]	1	0.668023	FALSE	FALSE
r_0882	4h2kpi[c] <=> sucsal[c] + pyr[c]	1	0.668023	FALSE	FALSE
r_0883	34dhpacet[c] + o2[c] <=> 5cmhmsa[c]	1	0.668023	FALSE	FALSE
r_0884	mana[c] <=> 2ddglcn[c] + h2o[c]	1	0.668023	FALSE	FALSE
r_0885	atp[c] + pty[c] -> adp[c] + ptyp[c] + e[c]	1	0.668023	FALSE	FALSE
r_0886	utp[c] + g1p[c] <=> ppi[c] + udpg[c]	1	0.668023	FALSE	FALSE
r_0887	5dh4dglcn[c] <=> 46dh25dohxn[c]	1	0.668023	FALSE	FALSE
r_0888	2ddglcn[c] + nad[c] -> 46dh25dohxn[c] + nadh[c] + h[c]	1	0.668023	FALSE	FALSE
r_0889	uacgam[c] <=> udp2aca26ddarah4[c] + h2o[c]	1	0.668023	FALSE	FALSE
r_0890	24b246tbap[c] + pep[c] + h2o[c] <=> psea[c] + pi[c]	1	0.668023	FALSE	FALSE
r_0891	u4a46dnabla[c] + accoa[c] <=> u24b246tbla[c] + coa[c]	1	0.668023	FALSE	FALSE
r_0892	psea[c] + ctp[c] <=> cmppsea[c] + ppi[c]	1	0.668023	FALSE	FALSE
r_0893	u4a46dnabla[c] + akg[c] <=> udp2aca26ddarah4[c] + glu__L[c]	1	0.668023	FALSE	FALSE
r_0894	rpntp[c] + h2o[c] <=> prpmn[c] + ppi[c]	1	0.668023	FALSE	FALSE
r_0895	racptr[c] + h2o2[c] <=> acptr[c] + 2 h2o[c]	1	0.668023	FALSE	FALSE
r_0896	1pqq[c] + 3 o2[c] <=> pqq[c] + 2 h2o2[c] + 2 h2o[c]	1	0.668023	FALSE	FALSE
r_0897	atp[c] + ru5p__D[c] -> adp[c] + rb15bp[c]	1	0.668023	FALSE	FALSE
r_0898	atp[c] + h2o[c] + mg2[c] -> adp[c] + pi[c] + mg2[e] + h[c]	1	0.668023	FALSE	FALSE
r_0901	fmn[c] + nadh[c] + h[c] <=> fmnh2[c] + nad[c]	1	0.668023	FALSE	FALSE
r_0902	pl[c] <=>	1	0.668023	FALSE	FALSE
r_0903	thbpt[c] <=>	1	0.668023	FALSE	FALSE
r_0904	pphn[c] + nad[c] <=> 34hpp[c] + co2[c] + nadh[c] + h[c]	1	0.668023	TRUE	FALSE
r_0905	oaa[c] + Largn[c] <=> asp__L[c] + pphn[c]	1	0.668023	FALSE	FALSE
r_0906	pre6b[c] + nadp[c] <=> pre6a[c] + nadph[c] + h[c]	1	0.668023	FALSE	FALSE
r_0907	2 amet[c] + pre6b[c] <=> 2 ahcys[c] + pre8[c] + co2[c]	1	0.668023	FALSE	FALSE
r_0908	hgbyr[c] + 2 gln__L[c] + 2 atp[c] + 2 h2o[c] <=> hgbam[c] + 2 pi[c] + 2 glu__L[c] + 2 adp[c]	1	0.668023	FALSE	FALSE
r_0909	cobalt2[c] <=>	1	0.668023	FALSE	FALSE
r_0910	cob2nda[c] ->	1	0.668023	FALSE	FALSE
r_0911	4adcho[c] <=> 4abz[c] + pyr[c]	1	0.668023	TRUE	FALSE
r_0912	cpmp[c] ->	1	0.668023	FALSE	FALSE
r_0913	preq1[c] ->	1	0.668023	FALSE	FALSE
r_0914	u24b246tbla[c] + h2o[c] <=> 24b246tbap[c] + udp[c]	1	0.668023	FALSE	FALSE
r_0915	cmppsea[c] ->	1	0.668023	FALSE	FALSE
r_0916	uamr[c] ->	1	0.668023	FALSE	FALSE
r_0917	accoa[c] + gam1p[c] <=> coa[c] + acgam1p[c]	1	0.668023	FALSE	FALSE
r_0918	atp[c] + acgam[c] <=> adp[c] + acgam6p[c]	1	0.668023	FALSE	FALSE
r_0919	chitob[c] ->	1	0.668023	FALSE	FALSE
r_0921	cys__L[c] + so3[c] <=> h2s[c] + Lcyst[c]	1	0.668023	FALSE	FALSE
r_0922	3sulac[c] <=> pyr[c] + hso3[c]	1	0.668023	FALSE	FALSE
r_0923	Lcyst[c] + h2o[c] <=> pyr[c] + hso3[c] + nh3[c] + h[c]	1	0.668023	FALSE	FALSE
r_0924	glu[c] ->	1	0.668023	FALSE	FALSE
r_0925	dms[c] ->	1	0.668023	FALSE	FALSE
r_0926	nalhsrln[c] ->	1	0.668023	FALSE	FALSE
r_0927	5mtr[c] ->	1	0.668023	FALSE	FALSE
r_0928	5a4icam[c] ->	1	0.668023	FALSE	FALSE
r_0929	dgtp[c] <=> dna[c]	1	0.668023	FALSE	FALSE
r_0930	dztp[c] <=> dna[c]	1	0.668023	FALSE	FALSE
r_0931	atp[c] + dgmp[c] + asp__L[c] <=> adp[c] + pi[c] + dsmp[c]	1	0.668023	FALSE	FALSE
r_0932	urate[c] + o2[c] + h2o[c] <=> 5hiu[c] + h2o2[c]	1	0.668023	FALSE	FALSE
r_0934	alla[c] + h2o[c] <=> urdgci[c] + nh3[c] + co2[c]	1	0.668023	FALSE	FALSE
r_0935	dmgly[c] ->	1	0.668023	FALSE	FALSE
r_0936	dhlpyprot[c] + nad[c] <=> lprot[c] + nadh[c] + h[c]	1	0.668023	FALSE	FALSE
r_0937	athr__L[c] + nadp[c] -> 2aobut[c] + nadph[c] + h[c]	1	0.668023	FALSE	FALSE
r_0938	24dab[c] ->	1	0.668023	TRUE	FALSE
r_0939	glu__L[c] + aspsa[c] <=> akg[c] + 24dab[c]	0.76239	0.509294	TRUE	FALSE
r_0940	ecto__L[c] <=>	0.441209	0.294738	TRUE	FALSE
r_0941	ptcys[c] ->	1	0.668023	FALSE	FALSE
r_0942	pap[c] ->	1	0.668023	TRUE	FALSE
r_0943	atp[c] + pnto__R[c] <=> adp[c] + 4ppan[c]	1	0.668023	TRUE	FALSE
r_0944	uri[c] + pi[c] + h[c] <=> ura[c] + r1p[c]	1	0.668023	FALSE	FALSE
r_0945	5mcsn[c] <=>	0.990113	0.661418	TRUE	FALSE
r_0946	3aib__D[c] ->	1	0.668023	FALSE	FALSE
r_0947	scp[c] ->	1	0.668023	FALSE	FALSE
r_0948	2c4mthzep[c] <=> cthzp[c]	1	0.668023	FALSE	FALSE
r_0949	4hba[c] ->	1	0.668023	FALSE	FALSE
r_0950	thmtp[c] ->	1	0.668023	TRUE	FALSE
r_0951	15gl[c] + h2o[c] + h[c] <=> glcn[c]	1	0.668023	FALSE	FALSE
r_0952	fe3[c] ->	1	0.668023	FALSE	FALSE
r_0953	hmbil[c] <=> uppg1[c]	1	0.668023	FALSE	FALSE
r_0954	cpppg1[c] ->	1	0.668023	FALSE	FALSE
r_0955	sheme[c] ->	1	0.668023	FALSE	FALSE
r_0956	cbi[c] <=>	1	0.668023	FALSE	FALSE
r_0957	prf2[c] ->	1	0.668023	FALSE	FALSE
r_0958	hthbp[c] ->	1	0.668023	FALSE	FALSE
r_0959	0.3586 gua[c] + 0.3586 csn[c] + 0.2614 ade[c] + 0.0722 thym[c] + 0.1892 ura[c] + 0.18816 lys__L[c] + 0.706188 ala__L[c] + 0.599172 leu__L[c] + 0.231672 phe__L[c] + 0.431004 arg__L[c] + 0.17052 gln__L[c] + 0.497448 gly[c] + 0.143472 met__L[c] + 0.445704 val__L[c] + 0.295764 pro__L[c] + 0.134652 tyr__L[c] + 0.312228 asp__L[c] + 0.343392 glu__L[c] + 0.124068 his__L[c] + 0.30282 thr__L[c] + 0.054684 …	0	0	TRUE	TRUE
r_0960	biomass[c] ->	0	0	TRUE	TRUE
r_0961	pgp_cho[c] <=>	0	0	TRUE	TRUE
r_0962	tre6p[c] <=> tre6p[e]	1	0.668023	FALSE	FALSE
r_0963	tre6p[e] <=>	1	0.668023	FALSE	FALSE
r_0964	acgam[c] <=> acgam[e]	1	0.668023	FALSE	FALSE
r_0965	acgam[e] <=>	1	0.668023	FALSE	FALSE
r_0966	asp__L[c] <=> asp__L[e]	1	0.668023	FALSE	FALSE
r_0968	akg[c] <=> akg[e]	1	0.668023	FALSE	FALSE
r_0969	akg[e] <=>	1	0.668023	FALSE	FALSE
r_0970	ac[c] <=> ac[e]	1	0.668023	FALSE	FALSE
r_0971	ac[e] <=>	1	0.668023	FALSE	FALSE
r_0972	for[c] <=> for[e]	1	0.668023	TRUE	FALSE
r_0973	for[e] <=>	1	0.668023	TRUE	FALSE
r_0974	2 pi[c] + malt__D[c] -> h2o[c] + 2 g1p[c]	1	0.668023	FALSE	FALSE
r_0975	malt__D[c] <=> malt__D[e]	1	0.668023	FALSE	FALSE
r_0976	malt__D[e] <=>	1	0.668023	FALSE	FALSE
r_0977	h2o[c] + cellb[c] -> 2 glc__aD[c]	1	0.668023	FALSE	FALSE
r_0978	atp[c] + glc__aD[c] -> adp[c] + h[c] + g6p[c]	1	0.668023	FALSE	FALSE
r_0979	glc__aD[c] <=> glc__aD[e]	1	0.668023	FALSE	FALSE
r_0980	glc__aD[e] <=>	1	0.668023	FALSE	FALSE
r_0981	cellb[c] <=> cellb[e]	1	0.668023	FALSE	FALSE
r_0982	cellb[e] <=>	1	0.668023	FALSE	FALSE
r_0983	atp[c] + fru[c] -> adp[c] + h[c] + f6p[c]	1	0.668023	FALSE	FALSE
r_0984	fru[c] <=> fru[e]	1	0.668023	FALSE	FALSE
r_0985	fru[e] <=>	1	0.668023	FALSE	FALSE
r_0986	pi[c] + sucr[c] -> fru[c] + g1p[c]	1	0.668023	FALSE	FALSE
r_0987	sucr[c] <=> sucr[e]	1	0.668023	FALSE	FALSE
r_0988	sucr[e] <=>	1	0.668023	FALSE	FALSE
r_0989	atp[c] + gal[c] -> adp[c] + h[c] + gal1p[c]	1	0.668023	FALSE	FALSE
r_0990	utp[c] + gal1p[c] <=> ppi[c] + udpgal[c]	1	0.668023	FALSE	FALSE
r_0991	gal[c] + h[c] <=> gal[e] + h[e]	1	0.668023	FALSE	FALSE
r_0992	gal[e] <=>	1	0.668023	FALSE	FALSE
r_0993	h2o[c] + raffin[c] -> sucr[c] + gal[c]	1	0.668023	FALSE	FALSE
r_0994	raffin[c] +h[c] <=> raffin[e] + h[e]	1	0.668023	FALSE	FALSE
r_0995	raffin[e] <=>	1	0.668023	FALSE	FALSE
r_0996	h2o[c] + lcts[c] -> glc__aD[c] + gal[c]	1	0.668023	FALSE	FALSE
r_0997	lcts[c] <=> lcts[e]	1	0.668023	FALSE	FALSE
r_0998	lcts[e] <=>	1	0.668023	FALSE	FALSE
r_0999	h2o[c] + melib[c] -> glc__aD[c] + gal[c]	1	0.668023	FALSE	FALSE
r_1000	melib[c] <=> melib[e]	1	0.668023	FALSE	FALSE
r_1001	melib[e] <=>	1	0.668023	FALSE	FALSE
r_1002	atp[c] + man[c] -> adp[c] + h[c] + man6p[c]	1	0.668023	FALSE	FALSE
r_1003	man[c] <=> man[e]	1	0.668023	FALSE	FALSE
r_1004	man[e] <=>	1	0.668023	FALSE	FALSE
r_1005	nadp[c] + sbt__D[c] <=> nadph[c] + h[c] + glc__aD[c]	1	0.668023	FALSE	FALSE
r_1006	sbt__D[c] <=> sbt__D[e]	1	0.668023	FALSE	FALSE
r_1007	sbt__D[e] <=>	1	0.668023	FALSE	FALSE
r_1008	nad[c] + mnl[c] <=> nadh[c] + h[c] + fru[c]	1	0.668023	FALSE	FALSE
r_1009	mnl[c] <=> mnl[e]	1	0.668023	FALSE	FALSE
r_1010	mnl[e] <=>	1	0.668023	FALSE	FALSE
r_1011	nad[c] + abt__D[c] <=> nadh[c] + h[c] + rbl__D[c]	1	0.668023	FALSE	FALSE
r_1012	abt__D[c] <=> abt__D[e]	1	0.668023	FALSE	FALSE
r_1013	abt__D[e] <=>	1	0.668023	FALSE	FALSE
r_1014	atp[c] + rbl__D[c] -> adp[c] + h[c] + ru5p__D[c]	1	0.668023	FALSE	FALSE
r_1015	glyc[c] <=> glyc[e]	1	0.668023	FALSE	FALSE
r_1016	glyc[e] <=>	1	0.668023	FALSE	FALSE
r_1017	f6p[c] <=> f6p[e]	1	0.668023	FALSE	FALSE
r_1018	f6p[e] <=>	1	0.668023	FALSE	FALSE
r_1019	arg__L[c] <=> arg__L[e]	1	0.668023	FALSE	FALSE
r_1020	arg__L[e] <=>	1	0.668023	FALSE	FALSE
r_1021	nad[c] + quin[c] <=> nadh[c] + h[c] + 3dhq[c]	1	0.668023	FALSE	FALSE
r_1022	quin[c] <=> quin[e]	1	0.668023	FALSE	FALSE
r_1023	quin[e] <=>	1	0.668023	FALSE	FALSE
r_1024	nad[c] + lac__L[c] <=> nadh[c] + h[c] + pyr[c]	1	0.668023	FALSE	FALSE
r_1025	lac__L[c] <=> lac__L[e]	1	0.668023	FALSE	FALSE
r_1026	lac__L[e] <=>	1	0.668023	FALSE	FALSE
r_1027	4abut[c] <=> 4abut[e]	1	0.668023	FALSE	FALSE
r_1028	4abut[e] <=>	1	0.668023	FALSE	FALSE
r_1029	nadp[c] + galctn__L[c] <=> nadph[c] + h[c] + galur[c]	1	0.668023	FALSE	FALSE
r_1030	galctn__L[c] -> h2o[c] + 2dh3dgal[c]	1	0.668023	FALSE	FALSE
r_1031	2dh3dgal[c] <=> pyr[c] + glycs[c]	1	0.668023	FALSE	FALSE
r_1032	nadph[c] + h[c] + glycs[c] <=> nadp[c] + glyc[c]	1	0.668023	FALSE	FALSE
r_1033	galur[c] <=> galur[e]	1	0.668023	FALSE	FALSE
r_1034	galur[e] <=>	1	0.668023	FALSE	FALSE
r_1035	galctn__L[c] <=> galctn__L[e]	1	0.668023	FALSE	FALSE
r_1036	galctn__L[e] <=>	1	0.668023	FALSE	FALSE
r_1037	fuc__L[c] <=> fcl__L[c]	1	0.668023	FALSE	FALSE
r_1038	atp[c] + fcl__L[c] -> adp[c] + h[c] + fc1p[c]	1	0.668023	FALSE	FALSE
r_1039	fc1p[c] <=> dhap[c] + lald__L[c]	1	0.668023	FALSE	FALSE
r_1040	h2o[c] + nad[c] + lald__L[c] <=> nadh[c] + 2 h[c] + lac__L[c]	1	0.668023	FALSE	FALSE
r_1041	fuc__L[c] + h[c] <=> fuc__L[e] + h[e]	1	0.668023	FALSE	FALSE
r_1042	fuc__L[e] <=>	1	0.668023	FALSE	FALSE
r_1043	pep[c] + rbl_B[c] <=> pyr[c] + salcn6p[c]	1	0.668023	FALSE	FALSE
r_1044	h2o[c] + salcn6p[c] -> g6p[c] + slgn[c]	1	0.668023	FALSE	FALSE
r_1045	slgn[c] ->	1	0.668023	FALSE	FALSE
r_1046	rbl_B[c] + h[c] <=> rbl_B[e] + h[e]	1	0.668023	FALSE	FALSE
r_1047	rbl_B[e] <=>	1	0.668023	FALSE	FALSE
r_1048	rmn[c] <=> rml[c]	1	0.668023	FALSE	FALSE
r_1049	atp[c] + rml[c] -> adp[c] + h[c] + rml1p[c]	1	0.668023	FALSE	FALSE
r_1050	rml1p[c] <=> dhap[c] + lald__L[c]	1	0.668023	FALSE	FALSE
r_1051	rmn[c] <=> rmn[e]	1	0.668023	FALSE	FALSE
r_1052	rmn[e] <=>	1	0.668023	FALSE	FALSE
r_1053	34hpp[c] + h[c] <=> 34hpp[e] + h[e]	1	0.668023	FALSE	FALSE
r_1054	34hpp[e] <=>	1	0.668023	FALSE	FALSE
r_1055	acgala[c] + pplhis[c] -> acgal6p[c] + phis__L[c]	1	0.668023	FALSE	FALSE
r_1056	h2o[c] + acgal6p[c] <=> ac[c] + galam6p[c]	1	0.668023	FALSE	FALSE
r_1057	h2o[c] + galam6p[c] -> nh3[c] + tag6p__D[c]	1	0.668023	FALSE	FALSE
r_1058	tag6p__D[c] <=> f6p[c]	1	0.668023	FALSE	FALSE
r_1059	acgala[c] <=> acgala[e]	1	0.668023	FALSE	FALSE
r_1060	acgala[e] <=>	1	0.668023	FALSE	FALSE
r_1061	h2o[c] + gam6p[c] <=> nh3[c] + f6p[c]	1	0.668023	FALSE	FALSE
r_1062	h2o[c] + 4fumacac[c] -> h[c] + fum[c] + acac[c]	1	0.668023	FALSE	FALSE
r_1064	24dab[c] + accoa[c] -> n4acld[c] + coa[c]	1	0.668023	FALSE	FALSE
r_1065	n4acld[c] -> h2o[c] + ecto__L[c]	1	0.668023	FALSE	FALSE
r_1068	acald[c] + thmpp[c] <=> 2ahethmpp[c]	0.840987	0.561798	TRUE	FALSE
r_1070	asp__L[c] + phpyr[c] <=> oaa[c] + phe__L[c]	1	0.668023	TRUE	FALSE

## Sheet: Sheet2
Essential reactions in symbiotic state
Rxn	Formula	Grratio	KO	Effect	Essentiality
r_0001	atp[c] + g1p[c] -> ppi[c] + adpglc[c]	1	0.952812	FALSE	FALSE
r_0002	h2o[c] + gln__L[c] -> h[c] + glu__L[c] + nh3[c]	1	0.952812	FALSE	FALSE
r_0003	h[c] + nadh[c] + aacoa[c] <=> nad[c] + 3hbcoa[c]	1	0.952812	FALSE	FALSE
r_0004	4 s[c] + 4 fe2[c] -> Iron[c]	0	0	TRUE	TRUE
r_0005	h[c] + nadph[c] + 3odecACP[c] <=> nadp[c] + 3hdecACP[c]	-1.56187e-28	-1.48817e-28	TRUE	TRUE
r_0006	atp[c] + h[c] + coa[c] + hdca[c] <=> ppi[c] + amp[c] + pmtcoa[c]	1	0.952812	FALSE	FALSE
r_0007	h[c] + duri[c] + pi[c] <=> 2dr1p[c] + ura[c]	1	0.952812	FALSE	FALSE
r_0008	nadp[c] + g6p[c] -> h[c] + nadph[c] + 6pgl[c]	1	0.952812	FALSE	FALSE
r_0009	h[c] + 3c4mop[c] -> co2[c] + 4mop[c]	1	0.952812	FALSE	FALSE
r_0010	h2o[c] + ahcys[c] <=> hcys__L[c] + adn[c]	1	0.952812	FALSE	FALSE
r_0011	atp[c] + h[c] + coa[c] + ac[c] -> ppi[c] + amp[c] + accoa[c]	1	0.952812	TRUE	FALSE
r_0012	dmbzid[c] + nicrnt[c] -> h[c] + 5prdmbz[c] + nac[c]	1	0.952812	FALSE	FALSE
r_0013	ppi[c] + orot5p[c] <=> prpp[c] + orot[c]	1.35445e-24	1.29054e-24	TRUE	TRUE
r_0014	nad[c] + 3htdcoa[c] <=> h[c] + nadh[c] + 3otdcoa[c]	1	0.952812	FALSE	FALSE
r_0015	hcys__L[c] + ser__L[c] -> h2o[c] + cyst__L[c]	1	0.952812	FALSE	FALSE
r_0016	o2[c] + thbpt[c] + phe__L[c] -> h2o[c] + tyr__L[c] + dhbpt[c]	1	0.952812	FALSE	FALSE
r_0017	xu5p__D[c] + r5p[c] <=> g3p[c] + s7p[c]	0.999463	0.9523	TRUE	FALSE
r_0018	h2o[c] + csn[c] -> nh3[c] + ura[c]	1	0.952812	FALSE	FALSE
r_0019	nad[c] + 3c2hmp[c] <=> h[c] + nadh[c] + 3c4mop[c]	1	0.952812	FALSE	FALSE
r_0020	h2o[c] + dgtp[c] <=> h[c] + pppi[c] + dgsn[c]	-2.49899e-26	-2.38107e-26	TRUE	TRUE
r_0021	atp[c] + d5kg[c] -> adp[c] + d5kgp[c]	0.99793	0.950839	TRUE	FALSE
r_0022	atp[c] + gdp[c] <=> adp[c] + gtp[c]	5.1959e-13	4.95071e-13	TRUE	TRUE
r_0023	atp[c] + dcdp[c] <=> adp[c] + dctp[c]	1	0.952812	FALSE	FALSE
r_0024	2 h[c] + o2[c] + 2 qh2[c] -> 2 h2o[c] + 2 q[c] + 2 h[e]	1	0.952812	FALSE	FALSE
r_0025	nadph[c] + 4pasp[c] -> nadp[c] + pi[c] + aspsa[c]	1	0.952812	FALSE	FALSE
r_0026	h2o[c] + 10fthf[c] -> h[c] + thf[c] + for[c]	1	0.952812	FALSE	FALSE
r_0027	h2o[c] + gtp[c] -> h[c] + for[c] + ahdt[c]	1	0.952812	FALSE	FALSE
r_0028	ru5p__D[c] <=> xu5p__D[c]	0.998659	0.951534	TRUE	FALSE
r_0029	cdp[c] + trdrd[c] -> h2o[c] + dcdp[c] + trdox[c]	1	0.952812	FALSE	FALSE
r_0030	3hdcoa[c] <=> h2o[c] + dc2coa[c]	1	0.952812	FALSE	FALSE
r_0031	asp__L[c] -> h[c] + nh3[c] + fum[c]	1	0.952812	FALSE	FALSE
r_0032	glu5sa[c] <=> h[c] + h2o[c] + 1pyr5c[c]	1	0.952812	FALSE	FALSE
r_0033	h[c] + nadph[c] + dxyl5p[c] -> nadp[c] + 2me4p[c]	1	0.952812	FALSE	FALSE
r_0034	2 h[e] + mal__L[e] -> 2 h[c] + mal__L[c]	0.701863	0.668744	TRUE	FALSE
r_0035	atp[c] + cbi[c] <=> pppi[c] + adocbi[c]	1	0.952812	FALSE	FALSE
r_0036	3ig3p[c] <=> g3p[c] + indole[c]	1	0.952812	FALSE	FALSE
r_0037	glu__L[c] + 3mop[c] -> akg[c] + ile__L[c]	0	0	TRUE	TRUE
r_0038	2dda7p[c] <=> h[c] + pi[c] + 3dhq[c]	1	0.952812	FALSE	FALSE
r_0039	h2o[c] + cyst__L[c] -> h[c] + nh3[c] + hcys__L[c] + pyr[c]	1	0.952812	FALSE	FALSE
r_0040	ser__L[c] + indole[c] -> h2o[c] + trp__L[c]	1	0.952812	FALSE	FALSE
r_0041	coa[c] + adhlam[c] <=> accoa[c] + dhlam[c]	1	0.952812	FALSE	FALSE
r_0042	h[c] + nadp[c] + 2 fdxrd[c] <=> nadph[c] + 2 fdxox[c]	1	0.952812	FALSE	FALSE
r_0043	h2o[c] + co2[c] <=> h[c] + hco3[c]	3.65478e-26	3.48231e-26	TRUE	TRUE
r_0044	atp[c] + h2o[c] + met__L[c] -> ppi[c] + pi[c] + amet[c]	1	0.952812	FALSE	FALSE
r_0045	atp[c] + 6hmhpt[c] <=> amp[c] + 6hmhptpp[c]	1	0.952812	FALSE	FALSE
r_0046	thr__L[c] -> h[c] + nh3[c] + 2obut[c]	1	0.952812	FALSE	FALSE
r_0047	6r5au[c] + db4p[c] <=> h[c] + 2 h2o[c] + pi[c] + dmlz[c]	1	0.952812	FALSE	FALSE
r_0048	h2o[c] + rnam[c] -> h[c] + ncam[c] + rib__D[c]	1	0.952812	TRUE	FALSE
r_0049	3hhexACP[c] -> h2o[c] + thex2eACP[c]	-1.56187e-28	-1.48817e-28	TRUE	TRUE
r_0050	n2[e] <=> n2[c]	0	0	TRUE	TRUE
r_0051	h2o[c] + dhor__S[c] <=> h[c] + cbasp[c]	1.90673e-24	1.81676e-24	TRUE	TRUE
r_0052	3hbcoa[c] <=> h2o[c] + b2coa[c]	1	0.952812	FALSE	FALSE
r_0053	h2o[c] + 56dthm[c] -> h[c] + 3uib[c]	1	0.952812	FALSE	FALSE
r_0054	o2[c] + pdx5p[c] <=> pydx5p[c] + h2o2[c]	1	0.952812	FALSE	FALSE
r_0055	atp[c] + adocbi[c] -> h[c] + adp[c] + adocbip[c]	1	0.952812	FALSE	FALSE
r_0056	adp[c] + pep[c] -> atp[c] + pyr[c]	1	0.952812	FALSE	FALSE
r_0057	hom__L[c] + succoa[c] -> coa[c] + suchms[c]	1	0.952812	TRUE	FALSE
r_0058	h[c] + nadh[c] + 2mecdp[c] -> h2o[c] + nad[c] + h2mb4p[c]	1	0.952812	FALSE	FALSE
r_0059	h2o[c] + 4izp[c] -> nflgln[c]	1	0.952812	FALSE	FALSE
r_0060	atp[c] + skm[c] -> adp[c] + skm5p[c]	1	0.952812	FALSE	FALSE
r_0061	glu__L[c] + acorn[c] <=> acglu[c] + orn[c]	1	0.952812	FALSE	FALSE
r_0062	thr__L[c] <=> gly[c] + acald[c]	1	0.952812	TRUE	FALSE
r_0063	nad[c] + 3hocoa[c] <=> h[c] + nadh[c] + 3oocoa[c]	1	0.952812	FALSE	FALSE
r_0064	3psme[c] -> h[c] + pi[c] + chor[c]	1	0.952812	FALSE	FALSE
r_0065	atp[c] + h[c] + glu__L[c] <=> adp[c] + glu5p[c]	1	0.952812	TRUE	FALSE
r_0066	atp[c] + amp[c] <=> 2 adp[c]	1	0.952812	TRUE	FALSE
r_0067	h2o[c] + fmn[c] -> h[c] + pi[c] + ribflv[c]	1	0.952812	FALSE	FALSE
r_0068	atp[c] + pydam[c] -> adp[c] + pyam5p[c]	1	0.952812	FALSE	FALSE
r_0069	ura[c] + prpp[c] <=> ppi[c] + ump[c]	1	0.952812	TRUE	FALSE
r_0070	g6p[c] <=> f6p[c]	6.28959e-28	5.99279e-28	TRUE	TRUE
r_0071	atp[c] + glu__L[c] + cys__L[c] -> h[c] + pi[c] + adp[c] + glucys[c]	-6.53643e-26	-6.22798e-26	TRUE	TRUE
r_0072	h[c] + pi[c] + gsn[c] <=> gua[c] + r1p[c]	1	0.952812	FALSE	FALSE
r_0073	glu__L[c] + imacp[c] <=> akg[c] + hisp[c]	1	0.952812	FALSE	FALSE
r_0074	h[c] + nadph[c] + 2dhp[c] <=> nadp[c] + pant__R[c]	1	0.952812	TRUE	FALSE
r_0075	atp[c] + gly[c] + pram[c] -> h[c] + pi[c] + adp[c] + gar[c]	8.22625e-13	7.83806e-13	TRUE	TRUE
r_0076	h[c] + myrsACP[c] + malACP[c] -> co2[c] + ACP[c] + 3opalmACP[c]	-1.56187e-28	-1.48817e-28	TRUE	TRUE
r_0077	h2o[c] + nad[c] + imp[c] -> h[c] + nadh[c] + xmp[c]	1	0.952812	FALSE	FALSE
r_0078	2 h[c] + 2 fdxrd[c] + h2mb4p[c] <=> h2o[c] + 2 fdxox[c] + ipdp[c]	1	0.952812	TRUE	FALSE
r_0079	atp[c] + dudp[c] <=> adp[c] + dutp[c]	1	0.952812	FALSE	FALSE
r_0080	atp[c] + cdp[c] <=> adp[c] + ctp[c]	1	0.952812	TRUE	FALSE
r_0081	tyr__L[c] + akg[c] <=> glu__L[c] + 34hpp[c]	1	0.952812	FALSE	FALSE
r_0082	fe2[c] + ppp9[c] <=> 2 h[c] + pheme[c]	0	0	TRUE	TRUE
r_0083	nadp[c] + 23dhmb[c] <=> h[c] + nadph[c] + alac__S[c]	1	0.952812	TRUE	FALSE
r_0084	3hhdcoa[c] <=> h2o[c] + hdd2coa[c]	1	0.952812	FALSE	FALSE
r_0085	ru5p__D[c] <=> h[c] + for[c] + db4p[c]	1	0.952812	FALSE	FALSE
r_0086	glu__L[c] + accoa[c] -> h[c] + coa[c] + acglu[c]	1	0.952812	FALSE	FALSE
r_0087	h2o[c] + accoa[c] + 3mob[c] -> h[c] + coa[c] + 3c3hmp[c]	1	0.952812	FALSE	FALSE
r_0088	h2o[c] + nad[c] + e4p[c] <=> 2 h[c] + nadh[c] + 4per[c]	0	0	TRUE	TRUE
r_0089	h[c] + pphn[c] <=> h2o[c] + co2[c] + phpyr[c]	1	0.952812	TRUE	FALSE
r_0090	h[c] + orn[c] -> co2[c] + ptrc[c]	1	0.952812	FALSE	FALSE
r_0091	h[c] + malACP[c] + acACP[c] -> co2[c] + ACP[c] + actACP[c]	1	0.952812	FALSE	FALSE
r_0092	h[e] + glu__L[e] <=> h[c] + glu__L[c]	0.585921	0.558273	TRUE	FALSE
r_0093	inost[c] <=> inost[e]	0.99793	0.950839	TRUE	FALSE
r_0094	atp[c] + coa[c] + succ[c] <=> pi[c] + adp[c] + succoa[c]	1	0.952812	TRUE	FALSE
r_0095	succ[c] + fad[c] <=> fum[c] + fadh2[c]	0.364873	0.347655	TRUE	FALSE
r_0096	2.6 atp[c] + 1.6 h2o[c] + gtp[c] + ctp[c] + utp[c] -> 1.6 h[c] + 4 ppi[c] + 1.6 pi[c] + 1.6 adp[c] + 4 rna[c]	1	0.952812	FALSE	FALSE
r_0097	dhap[c] <=> g3p[c]	0.0125165	0.0119258	TRUE	TRUE
r_0098	atp[c] + gmp[c] <=> adp[c] + gdp[c]	1	0.952812	TRUE	FALSE
r_0099	hcys__L[c] + amet[c] -> h[c] + ahcys[c] + met__L[c]	1	0.952812	FALSE	FALSE
r_0100	atp[c] + dgdp[c] <=> dgtp[c] + adp[c]	1	0.952812	TRUE	FALSE
r_0101	25aics[c] <=> fum[c] + aicar[c]	8.00771e-13	7.62984e-13	TRUE	TRUE
r_0102	h2o[c] + pep[c] + e4p[c] <=> h[c] + pi[c] + 2dda7p[c]	1	0.952812	FALSE	FALSE
r_0103	h2o[c] + 2 nad[c] + histd[c] -> 3 h[c] + 2 nadh[c] + his__L[c]	1	0.952812	FALSE	FALSE
r_0104	h2o[c] + dutp[c] -> ppi[c] + dump[c]	1	0.952812	FALSE	FALSE
r_0105	atp[c] + h[c] + acglu[c] -> adp[c] + acg5p[c]	1	0.952812	FALSE	FALSE
r_0106	atp[c] + nicrnt[c] <=> ppi[c] + dnad[c]	1	0.952812	FALSE	FALSE
r_0107	pyr[c] + 2ahethmpp[c] -> alac__S[c] + thmpp[c]	0.86124	0.820599	TRUE	FALSE
r_0108	h[c] + pi[c] + ins[c] <=> r1p[c] + hxan[c]	1	0.952812	FALSE	FALSE
r_0109	his__L[c] -> h[c] + nh3[c] + urcan[c]	1	0.952812	FALSE	FALSE
r_0110	atp[c] + pydxn[c] -> adp[c] + pdx5p[c]	1	0.952812	FALSE	FALSE
r_0111	prpp[c] + xan[c] <=> ppi[c] + xmp[c]	1	0.952812	FALSE	FALSE
r_0112	2 h[e] + succ[e] -> 2 h[c] + succ[c]	0.714286	0.68058	TRUE	FALSE
r_0113	h2o[c] + nad[c] + ala__L[c] <=> 2 h[c] + nh3[c] + nadh[c] + pyr[c]	0.457494	0.435905	TRUE	FALSE
r_0114	h[c] + pi[c] + dad_2[c] <=> 2dr1p[c] + ade[c]	1	0.952812	TRUE	FALSE
r_0115	akg[c] + orn[c] <=> glu__L[c] + glu5sa[c]	1	0.952812	TRUE	FALSE
r_0116	3 h2o[c] + ahdt[c] -> 3 h[c] + 3 pi[c] + dhnpt[c]	1	0.952812	FALSE	FALSE
r_0117	h[c] + 26dap__M[c] <=> co2[c] + lys__L[c]	1	0.952812	FALSE	FALSE
r_0118	atp[c] + duri[c] -> adp[c] + dump[c]	1	0.952812	FALSE	FALSE
r_0119	nh3[e] <=> nh3[c]	1	0.952812	TRUE	FALSE
r_0120	h2o[c] + urcan[c] -> 4izp[c]	1	0.952812	FALSE	FALSE
r_0121	5aprbu[c] + h2o[c] <=> 6r5au[c] + pi[c]	1	0.952812	FALSE	FALSE
r_0122	h[c] + nadph[c] + 3dhsk[c] <=> nadp[c] + skm[c]	1	0.952812	FALSE	FALSE
r_0123	atp[c] + h2o[c] + gln__L[c] + asp__L[c] -> ppi[c] + glu__L[c] + amp[c] + asn__L[c]	1	0.952812	FALSE	FALSE
r_0124	h[c] + nadh[c] + tmrs2eACP[c] -> nad[c] + myrsACP[c]	1	0.952812	TRUE	FALSE
r_0125	g3p[c] + s7p[c] <=> f6p[c] + e4p[c]	0.999463	0.9523	TRUE	FALSE
r_0126	2obut[c] + 2ahethmpp[c] -> thmpp[c] + 2ahbut[c]	0.86124	0.820599	TRUE	FALSE
r_0127	dhnpt[c] -> 6hmhpt[c] + gcald[c]	1	0.952812	FALSE	FALSE
r_0128	h2o[c] + accoa[c] + oaa[c] -> h[c] + coa[c] + cit[c]	1	0.952812	TRUE	FALSE
r_0129	ipdp[c] + grdp[c] -> ppi[c] + frdp[c]	0	0	TRUE	TRUE
r_0130	accoa[c] + btcoa[c] <=> coa[c] + 3ohcoa[c]	1	0.952812	FALSE	FALSE
r_0131	atp[c] + asp__L[c] + 5aizc[c] <=> 2 h[c] + pi[c] + adp[c] + 25aics[c]	8.00771e-13	7.62984e-13	TRUE	TRUE
r_0132	atp[c] + glu__L[c] + nh3[c] -> gln__L[c] + pi[c] + adp[c]	1.35422e-14	1.29032e-14	TRUE	TRUE
r_0133	ACP[c] + malcoa[c] <=> coa[c] + malACP[c]	9.76169e-29	9.30105e-29	TRUE	TRUE
r_0134	d5kgp[c] -> dhap[c] + msa[c]	0.99793	0.950839	TRUE	FALSE
r_0135	gln__L[c] + prlp[c] -> h[c] + glu__L[c] + aicar[c] + eig3p[c]	1	0.952812	FALSE	FALSE
r_0136	nad[c] + 3hddcoa[c] <=> h[c] + nadh[c] + 3oddcoa[c]	1	0.952812	FALSE	FALSE
r_0137	23dhmp[c] -> h2o[c] + 3mop[c]	0	0	TRUE	TRUE
r_0138	cys__L[c] -> s[c] + ala__L[c]	0	0	TRUE	TRUE
r_0139	h[c] + nadph[c] + 3oddecACP[c] <=> nadp[c] + 3hddecACP[c]	-1.56187e-28	-1.48817e-28	TRUE	TRUE
r_0140	2 accoa[c] <=> aacoa[c] + coa[c]	1	0.952812	TRUE	FALSE
r_0141	2 5aop[c] -> h[c] + 2 h2o[c] + ppbng[c]	-2.49899e-27	-2.38107e-27	TRUE	TRUE
r_0142	atp[c] + h[c] + 3pg[c] <=> adp[c] + 13dpg[c]	0.00621786	0.00592445	TRUE	TRUE
r_0143	prpp[c] + anth[c] -> ppi[c] + pran[c]	1	0.952812	FALSE	FALSE
r_0144	atp[c] + h[c] + ac[c] <=> adp[c] + actp[c]	1	0.952812	TRUE	FALSE
r_0145	h2o[c] + 5mcsn[c] -> nh3[c] + thym[c]	1	0.952812	FALSE	FALSE
r_0146	2ins[c] <=> h2o[c] + dkdi[c]	0.99793	0.950839	TRUE	FALSE
r_0147	h[c] + h2o[c] + 3uib[c] -> nh3[c] + co2[c] + 3aib__D[c]	1	0.952812	FALSE	FALSE
r_0148	h[c] + malACP[c] + hexACP[c] -> co2[c] + ACP[c] + 3ooctACP[c]	-1.56187e-28	-1.48817e-28	TRUE	TRUE
r_0149	akg[c] + 4abut[c] -> glu__L[c] + sucsal[c]	1	0.952812	FALSE	FALSE
r_0150	h[c] + malACP[c] + butACP[c] -> co2[c] + ACP[c] + 3ohexACP[c]	-1.56187e-28	-1.48817e-28	TRUE	TRUE
r_0151	atp[c] + dtdp[c] <=> adp[c] + dttp[c]	1	0.952812	FALSE	FALSE
r_0152	xu5p__D[c] + e4p[c] <=> g3p[c] + f6p[c]	1	0.952812	FALSE	FALSE
r_0153	h[c] + nadh[c] + h2mb4p[c] -> h2o[c] + nad[c] + dmpp[c]	1	0.952812	TRUE	FALSE
r_0154	nadp[c] + pi[c] + acg5sa[c] <=> nadph[c] + acg5p[c]	1	0.952812	FALSE	FALSE
r_0155	atp[c] + h2o[c] + cbl1[e] -> h[c] + pi[c] + adp[c] + cbl1[c]	0.99148	0.944694	TRUE	FALSE
r_0156	atp[c] + dpcoa[c] -> coa[c] + adp[c]	1	0.952812	TRUE	FALSE
r_0157	h2o[c] + acon_C[c] <=> icit[c]	1	0.952812	TRUE	FALSE
r_0158	atp[c] + h2o[c] -> h[c] + pi[c] + adp[c]	1	0.952812	TRUE	FALSE
r_0159	h2o[c] + cytd[c] -> nh3[c] + uri[c]	1	0.952812	FALSE	FALSE
r_0160	2 h[c] + prpp[c] + quln[c] -> ppi[c] + co2[c] + nicrnt[c]	8.99882e-12	8.57418e-12	TRUE	TRUE
r_0161	h[c] + nadph[c] + dhf[c] <=> nadp[c] + thf[c]	1	0.952812	TRUE	FALSE
r_0162	3hpalmACP[c] -> h2o[c] + tpalm2eACP[c]	-1.56187e-28	-1.48817e-28	TRUE	TRUE
r_0163	h2o[c] + arg__L[c] <=> h[c] + nh3[c] + citr__L[c]	1	0.952812	TRUE	FALSE
r_0164	prfp[c] -> prlp[c]	1	0.952812	FALSE	FALSE
r_0165	6hmhptpp[c] + 4abz[c] -> ppi[c] + dhpt[c]	1	0.952812	FALSE	FALSE
r_0166	6pgc[c] -> h2o[c] + 2ddg6p[c]	1	0.952812	FALSE	FALSE
r_0167	3hdecACP[c] -> h2o[c] + tdec2eACP[c]	-1.56187e-28	-1.48817e-28	TRUE	TRUE
r_0168	3 h2o[c] + gtp[c] <=> h[c] + ppi[c] + for[c] + 25drapp[c]	1	0.952812	FALSE	FALSE
r_0169	atp[c] + h[c] + asp__L[c] -> adp[c] + 4pasp[c]	1	0.952812	FALSE	FALSE
r_0170	coa[c] + apoACP[c] -> ACP[c] + pap[c]	1	0.952812	FALSE	FALSE
r_0171	h2o[c] + acorn[c] -> ac[c] + orn[c]	1	0.952812	FALSE	FALSE
r_0172	nad[c] + inost[c] -> h[c] + nadh[c] + 2ins[c]	0.99793	0.950839	TRUE	FALSE
r_0173	h[c] + nadh[c] + tddec2eACP[c] -> nad[c] + ddcaACP[c]	1	0.952812	TRUE	FALSE
r_0174	23dhmb[c] -> h2o[c] + 3mob[c]	-2.80713e-13	-2.67467e-13	TRUE	TRUE
r_0175	amet[c] + dna[c] -> h[c] + ahcys[c] + dna5mtc[c]	1	0.952812	FALSE	FALSE
r_0176	h2o[c] + nflgln[c] -> glu__L[c] + frmd[c]	1	0.952812	FALSE	FALSE
r_0177	26dap_LL[c] <=> 26dap__M[c]	1	0.952812	FALSE	FALSE
r_0178	atp[c] + rib__D[c] <=> r5p[c] + adp[c]	1	0.952812	TRUE	FALSE
r_0179	h[c] + nadph[c] + 3ooctACP[c] <=> nadp[c] + 3hoctACP[c]	-1.56187e-28	-1.48817e-28	TRUE	TRUE
r_0180	glu__L[c] + 3mob[c] -> akg[c] + val__L[c]	0	0	TRUE	TRUE
r_0181	atp[c] + ump[c] <=> adp[c] + udp[c]	1	0.952812	TRUE	FALSE
r_0182	h[c] + nadh[c] + but2eACP[c] -> nad[c] + butACP[c]	1	0.952812	TRUE	FALSE
r_0183	3hmrsACP[c] -> h2o[c] + tmrs2eACP[c]	-1.56187e-28	-1.48817e-28	TRUE	TRUE
r_0184	eig3p[c] -> h2o[c] + imacp[c]	1	0.952812	FALSE	FALSE
r_0185	glu__L[c] + 4mop[c] -> akg[c] + leu__L[c]	1	0.952812	FALSE	FALSE
r_0186	cit[c] <=> h2o[c] + acon_C[c]	1	0.952812	TRUE	FALSE
r_0187	dump[c] + mlthf[c] -> dhf[c] + dtmp[c]	1	0.952812	FALSE	FALSE
r_0188	atp[c] + pydx[c] -> adp[c] + pydx5p[c]	1	0.952812	FALSE	FALSE
r_0189	h2o[c] + o2[c] + pyam5p[c] -> h[c] + nh3[c] + pydx5p[c] + h2o2[c]	1	0.952812	FALSE	FALSE
r_0190	nad[c] + thr__L[c] -> h[c] + nadh[c] + 2aobut[c]	1	0.952812	TRUE	FALSE
r_0191	h[c] + nadph[c] + 3omrsACP[c] <=> nadp[c] + 3hmrsACP[c]	-1.56187e-28	-1.48817e-28	TRUE	TRUE
r_0192	glu1sa[c] -> 5aop[c]	1	0.952812	FALSE	FALSE
r_0193	h[c] + pi[c] + dgsn[c] <=> 2dr1p[c] + gua[c]	1	0.952812	TRUE	FALSE
r_0194	nad[c] + dhlam[c] -> h[c] + nadh[c] + lpam[c]	1	0.952812	TRUE	FALSE
r_0195	ser__L[c] + h2s[c] -> h2o[c] + cys__L[c]	1	0.952812	FALSE	FALSE
r_0196	atp[c] + hom__L[c] -> adp[c] + phom[c]	0.856486	0.81607	TRUE	FALSE
r_0197	r5p[c] <=> ru5p__D[c]	-1.37252e-11	-1.30775e-11	TRUE	TRUE
r_0198	atp[c] + dtmp[c] <=> adp[c] + dtdp[c]	1	0.952812	FALSE	FALSE
r_0199	h[c] + nadh[c] + toct2eACP[c] -> nad[c] + ocACP[c]	1	0.952812	TRUE	FALSE
r_0200	atp[c] + pan4p[c] <=> ppi[c] + dpcoa[c]	1	0.952812	TRUE	FALSE
r_0201	h[c] + nac[c] + prpp[c] <=> ppi[c] + nicrnt[c]	1	0.952812	TRUE	FALSE
r_0202	atp[c] + nmn[c] <=> ppi[c] + nad[c]	1	0.952812	TRUE	FALSE
r_0203	h2o[c] + 25drapp[c] <=> nh3[c] + 5apru[c]	1	0.952812	FALSE	FALSE
r_0204	h2o[c] + succoa[c] + thdp[c] -> coa[c] + sl2a6o[c]	1	0.952812	FALSE	FALSE
r_0205	adpglc[c] + glycogen1[c] -> adp[c] + glycogen[c]	1	0.952812	FALSE	FALSE
r_0206	h2o[c] + gua[c] -> nh3[c] + xan[c]	1	0.952812	TRUE	FALSE
r_0207	hmbil[c] -> h2o[c] + uppg3[c]	0	0	TRUE	TRUE
r_0208	o2[e] <=> o2[c]	0.71781	0.683938	TRUE	FALSE
r_0209	prpp[c] + ade[c] <=> ppi[c] + amp[c]	1	0.952812	TRUE	FALSE
r_0210	pran[c] <=> 2cpr5p[c]	1	0.952812	FALSE	FALSE
r_0211	pro__L[c] -> pro__D[c]	1	0.952812	FALSE	FALSE
r_0212	h[c] + nadh[c] + tdec2eACP[c] -> nad[c] + dcaACP[c]	1	0.952812	TRUE	FALSE
r_0213	glu__D[c] <=> glu__L[c]	1	0.952812	FALSE	FALSE
r_0214	3hddcoa[c] <=> h2o[c] + dd2coa[c]	1	0.952812	FALSE	FALSE
r_0215	orn[c] + cbp[c] -> 2 h[c] + pi[c] + citr__L[c]	6.97531e-25	6.64616e-25	TRUE	TRUE
r_0216	atp[c] + h2o[c] + gln__L[c] + utp[c] -> 2 h[c] + glu__L[c] + pi[c] + adp[c] + ctp[c]	1	0.952812	FALSE	FALSE
r_0217	atp[c] + pant__R[c] + ala_B[c] <=> ppi[c] + amp[c] + pnto__R[c]	1	0.952812	TRUE	FALSE
r_0218	h2o[c] + ade[c] -> nh3[c] + hxan[c]	1	0.952812	FALSE	FALSE
r_0219	glu__L[c] + phpyr[c] <=> phe__L[c] + akg[c]	1	0.952812	TRUE	FALSE
r_0220	co2[e] <=> co2[c]	1	0.952812	TRUE	FALSE
r_0221	h[c] + nadph[c] + 3ohexACP[c] <=> nadp[c] + 3hhexACP[c]	-1.56187e-28	-1.48817e-28	TRUE	TRUE
r_0222	h2o[c] + phom[c] -> h[c] + pi[c] + thr__L[c]	0.856486	0.81607	TRUE	FALSE
r_0223	h2o[c] + agm[c] -> ptrc[c] + urea[c]	1	0.952812	FALSE	FALSE
r_0224	h2o[c] + fdp[c] <=> h[c] + pi[c] + f6p[c]	3.5931e-13	3.42355e-13	TRUE	TRUE
r_0225	h[c] + pi[c] + accoa[c] <=> coa[c] + actp[c]	1	0.952812	TRUE	FALSE
r_0226	h2o[c] + adn[c] -> rib__D[c] + ade[c]	1	0.952812	FALSE	FALSE
r_0227	h[c] + pyr[c] + thmpp[c] -> co2[c] + 2ahethmpp[c]	1	0.952812	FALSE	FALSE
r_0228	10fthf[c] + gar[c] -> h[c] + thf[c] + fgam[c]	1	0.952812	FALSE	FALSE
r_0229	nad[c] + 3pg[c] <=> h[c] + nadh[c] + 3php[c]	1	0.952812	FALSE	FALSE
r_0230	accoa[c] + ACP[c] <=> coa[c] + acACP[c]	1	0.952812	FALSE	FALSE
r_0231	atp[c] + fpram[c] -> h[c] + pi[c] + adp[c] + air[c]	-2.10034e-14	-2.00123e-14	TRUE	TRUE
r_0232	h2o[c] + gln__L[c] + prpp[c] -> ppi[c] + glu__L[c] + pram[c]	8.22625e-13	7.83806e-13	TRUE	TRUE
r_0233	ala__L[c] <=> ala__D[c]	1	0.952812	FALSE	FALSE
r_0234	h2o[c] + 3mob[c] + mlthf[c] <=> thf[c] + 2dhp[c]	1	0.952812	TRUE	FALSE
r_0235	h[c] + nadph[c] + 3opalmACP[c] <=> nadp[c] + 3hpalmACP[c]	-1.56187e-28	-1.48817e-28	TRUE	TRUE
r_0236	argsuc[c] <=> fum[c] + arg__L[c]	1	0.952812	FALSE	FALSE
r_0237	orn[c] -> 2 h[c] + nh3[c] + pro__L[c]	1	0.952812	FALSE	FALSE
r_0238	h2o[c] + dad_2[c] -> nh3[c] + din[c]	1	0.952812	FALSE	FALSE
r_0239	suchms[c] + h2s[c] <=> h[c] + hcys__L[c] + succ[c]	1	0.952812	FALSE	FALSE
r_0240	3hddecACP[c] -> h2o[c] + tddec2eACP[c]	-1.56187e-28	-1.48817e-28	TRUE	TRUE
r_0241	nad[c] + 3hdcoa[c] <=> h[c] + nadh[c] + 3odcoa[c]	1	0.952812	FALSE	FALSE
r_0242	h[c] + malACP[c] + ocACP[c] -> 3odecACP[c] + co2[c] + ACP[c]	-1.56187e-28	-1.48817e-28	TRUE	TRUE
r_0243	dcamp[c] -> amp[c] + fum[c]	-7.52735e-14	-7.17215e-14	TRUE	TRUE
r_0244	accoa[c] + ser__L[c] -> coa[c] + acser[c]	1	0.952812	FALSE	FALSE
r_0245	3htdcoa[c] <=> h2o[c] + td2coa[c]	1	0.952812	FALSE	FALSE
r_0246	ser__L[c] + 3ig3p[c] -> h2o[c] + g3p[c] + trp__L[c]	1	0.952812	FALSE	FALSE
r_0247	atp[c] + cbl1[c] <=> pppi[c] + adocbl[c]	0.99148	0.944694	TRUE	FALSE
r_0248	h[c] + malACP[c] + dcaACP[c] -> co2[c] + ACP[c] + 3oddecACP[c]	-1.56187e-28	-1.48817e-28	TRUE	TRUE
r_0249	h[c] + g3p[c] + pyr[c] -> co2[c] + dxyl5p[c]	-1.68682e-26	-1.60722e-26	TRUE	TRUE
r_0250	r5p[c] -> r1p[c]	1	0.952812	FALSE	FALSE
r_0251	h2o[c] + nad[c] + 4abutn[c] -> 2 h[c] + nadh[c] + 4abut[c]	1	0.952812	FALSE	FALSE
r_0252	atp[c] + h2o[c] + mg2[e] -> h[c] + pi[c] + adp[c] + mg2[c]	0	0	TRUE	TRUE
r_0253	atp[c] + thymd[c] -> adp[c] + dtmp[c]	1	0.952812	FALSE	FALSE
r_0254	h[c] + malACP[c] + ddcaACP[c] -> co2[c] + ACP[c] + 3omrsACP[c]	-1.56187e-28	-1.48817e-28	TRUE	TRUE
r_0255	h2o[c] + phthr[c] -> h[c] + pi[c] + 4hthr[c]	1	0.952812	FALSE	FALSE
r_0256	h2o[c] + 6pgl[c] -> h[c] + 6pgc[c]	1	0.952812	FALSE	FALSE
r_0257	h2o[c] + prbamp[c] -> prfp[c]	1	0.952812	FALSE	FALSE
r_0258	nad[c] + 3hhdcoa[c] <=> h[c] + nadh[c] + 3ohdcoa[c]	1	0.952812	FALSE	FALSE
r_0259	h[c] + pi[c] + xtsn[c] <=> r1p[c] + xan[c]	1	0.952812	FALSE	FALSE
r_0260	h2o[c] + 2ippm[c] <=> 3c3hmp[c]	1	0.952812	FALSE	FALSE
r_0261	h[c] + nadh[c] + thex2eACP[c] -> nad[c] + hexACP[c]	1	0.952812	TRUE	FALSE
r_0262	5 h[c] + nadh[c] + q[c] <=> nad[c] + qh2[c] + 4 h[e]	1	0.952812	TRUE	FALSE
r_0263	nad[c] + thf[c] + gly[c] -> h[c] + nh3[c] + nadh[c] + co2[c] + mlthf[c]	1	0.952812	TRUE	FALSE
r_0264	nad[c] + mal__L[c] <=> h[c] + nadh[c] + oaa[c]	1	0.952812	TRUE	FALSE
r_0265	chor[c] -> pphn[c]	1	0.952812	TRUE	FALSE
r_0266	atp[c] + asp__L[c] + citr__L[c] -> ppi[c] + amp[c] + argsuc[c]	1	0.952812	FALSE	FALSE
r_0267	nad[c] + 3hhcoa[c] <=> h[c] + nadh[c] + 3ohcoa[c]	1	0.952812	FALSE	FALSE
r_0268	atp[c] + tyr__L[c] + dxyl5p[c] + cys__L[c] -> ppi[c] + h2o[c] + amp[c] + co2[c] + ala__L[c] + 4mpetz[c] + 4hba[c]	1	0.952812	FALSE	FALSE
r_0269	h2o[e] <=> h2o[c]	1	0.952812	TRUE	FALSE
r_0270	16 atp[c] + 16 h2o[c] + 8 fdxrd[c] + n2[c] -> 8 h[c] + 16 pi[c] + 16 adp[c] + 8 fdxox[c] + 2 fixedNH3[c] + h2[c]	0	0	TRUE	TRUE
r_0271	nac[c] + r1p[c] <=> pi[c] + nicrns[c]	1	0.952812	FALSE	FALSE
r_0272	h2o[c] + methf[c] <=> h[c] + 10fthf[c]	1	0.952812	TRUE	FALSE
r_0273	atp[c] + r5p[c] -> amp[c] + prpp[c]	7.65427e-11	7.29308e-11	TRUE	TRUE
r_0274	h2o[c] + prbatp[c] -> ppi[c] + prbamp[c]	1	0.952812	FALSE	FALSE
r_0275	ser__L[c] + cdpdag_cho[c] -> h[c] + ps_cho[c] + cmp[c]	1	0.952812	FALSE	FALSE
r_0276	3hocoa[c] <=> h2o[c] + oc2coa[c]	1	0.952812	FALSE	FALSE
r_0277	atp[c] + prpp[c] <=> ppi[c] + prbatp[c]	1	0.952812	FALSE	FALSE
r_0278	fdp[c] <=> g3p[c] + dhap[c]	-1.91974e-12	-1.82915e-12	TRUE	TRUE
r_0279	h2o[c] + hisp[c] -> h[c] + pi[c] + histd[c]	1	0.952812	FALSE	FALSE
r_0280	h2o[c] + adn[c] -> nh3[c] + ins[c]	1	0.952812	FALSE	FALSE
r_0281	nad[c] + pro__L[c] -> h[c] + nadh[c] + 1pyr5c[c]	1	0.952812	FALSE	FALSE
r_0282	h2o[c] + urea[c] -> 2 nh3[c] + co2[c]	1	0.952812	FALSE	FALSE
r_0283	asp__L[c] + akg[c] <=> glu__L[c] + oaa[c]	1	0.952812	TRUE	FALSE
r_0284	h[c] + pi[c] + din[c] <=> 2dr1p[c] + hxan[c]	1	0.952812	FALSE	FALSE
r_0285	3c2hmp[c] <=> h2o[c] + 2ippm[c]	1	0.952812	FALSE	FALSE
r_0286	2 dmlz[c] <=> 6r5au[c] + ribflv[c]	1	0.952812	FALSE	FALSE
r_0287	h[c] + ps_cho[c] <=> co2[c] + pe_hs[c]	1	0.952812	FALSE	FALSE
r_0288	h2o[c] + arg__L[c] -> orn[c] + urea[c]	1	0.952812	FALSE	FALSE
r_0289	fad[c] + btcoa[c] <=> b2coa[c] + fadh2[c]	1	0.952812	FALSE	FALSE
r_0290	h2o[c] + dcyt[c] -> nh3[c] + duri[c]	1	0.952812	FALSE	FALSE
r_0291	atp[c] + h2o[c] + pyr[c] -> h[c] + amp[c] + pi[c] + pep[c]	1	0.952812	FALSE	FALSE
r_0292	ipdp[c] + dmpp[c] -> ppi[c] + grdp[c]	0	0	TRUE	TRUE
r_0293	h2o[c] + cgly[c] -> gly[c] + cys__L[c]	1	0.952812	FALSE	FALSE
r_0294	h[c] + pi[c] + adn[c] <=> r1p[c] + ade[c]	1	0.952812	FALSE	FALSE
r_0295	3hoctACP[c] -> h2o[c] + toct2eACP[c]	-1.56187e-28	-1.48817e-28	TRUE	TRUE
r_0296	atp[c] + udp[c] <=> adp[c] + utp[c]	1	0.952812	TRUE	FALSE
r_0297	nadp[c] + hom__L[c] <=> h[c] + nadph[c] + aspsa[c]	1	0.952812	FALSE	FALSE
r_0298	atp[c] + dgmp[c] <=> adp[c] + dgdp[c]	1	0.952812	TRUE	FALSE
r_0299	atp[c] + h2o[c] + homocitrate[e] <=> h[c] + pi[c] + adp[c] + homocitrate[c]	0	0	TRUE	TRUE
r_0300	h[c] + orot5p[c] -> co2[c] + ump[c]	1.35445e-24	1.29054e-24	TRUE	TRUE
r_0301	h2o[c] + amet[c] + air[c] -> 4 h[c] + pi[c] + for[c] + met__L[c] + 4ahmmp[c] + dad_5[c] + co[c]	1	0.952812	FALSE	FALSE
r_0302	ser__L[c] + thf[c] -> h2o[c] + gly[c] + mlthf[c]	1	0.952812	TRUE	FALSE
r_0303	q[c] + fadh2[c] <=> qh2[c] + fad[c]	0.364873	0.347655	TRUE	FALSE
r_0304	atp[c] + h2o[c] + mobd[e] -> h[c] + pi[c] + adp[c] + mobd[c]	0	0	TRUE	TRUE
r_0305	atp[c] + h2o[c] + fe2[e] -> h[c] + fe2[c] + pi[c] + adp[c]	-6.36582e-28	-6.06543e-28	TRUE	TRUE
r_0306	atp[c] + h2o[c] + pi[e] -> h[c] + 2 pi[c] + adp[c]	1	0.952812	FALSE	FALSE
r_0307	datp[c] + damp[c] <=> 2 dadp[c]	1	0.952812	FALSE	FALSE
r_0308	1.5 o2[c] + pppg9[c] -> 3 h2o[c] + ppp9[c]	0	0	TRUE	TRUE
r_0309	ala__L[c] + gthrd[c] -> cgly[c] + gluala[c]	1	0.952812	FALSE	FALSE
r_0310	h2o[c] + pheme[c] + frdp[c] -> ppi[c] + hemeO[c]	0	0	TRUE	TRUE
r_0311	nad[c] + dxyl5p[c] + phthr[c] -> 2 h[c] + 2 h2o[c] + nadh[c] + pi[c] + co2[c] + pdx5p[c]	0	0	TRUE	TRUE
r_0312	h[c] + nadph[c] + actACP[c] <=> nadp[c] + 3hbutACP[c]	-1.56187e-28	-1.48817e-28	TRUE	TRUE
r_0313	h[c] + nadph[c] + 2ahbut[c] <=> nadp[c] + 23dhmp[c]	1	0.952812	TRUE	FALSE
r_0314	atp[c] + h2o[c] + thm[e] -> h[c] + pi[c] + adp[c] + thm[c]	0	0	TRUE	TRUE
r_0315	h2o[c] + palmACP[c] <=> h[c] + hdca[c] + ACP[c]	-1.56187e-28	-1.48817e-28	TRUE	TRUE
r_0316	atp[c] + alaala[c] + ugmd[c] -> h[c] + pi[c] + adp[c] + ugmda[c]	1	0.952812	FALSE	FALSE
r_0317	atp[c] + h[c] + lys__L[c] + trnalys[c] -> ppi[c] + amp[c] + lystrna[c]	1	0.952812	FALSE	FALSE
r_0318	h[c] + nadph[c] + tpalm2eACP[c] -> nadp[c] + palmACP[c]	1	0.952812	FALSE	FALSE
r_0319	atp[c] + h2o[c] + so4[e] -> h[c] + pi[c] + adp[c] + so4[c]	-1.97792e-11	-1.88458e-11	TRUE	TRUE
r_0320	h2o[c] + progly[c] -> gly[c] + pro__L[c]	1	0.952812	FALSE	FALSE
r_0321	nadh[c] + nadp[c] + 2 h[e] -> 2 h[c] + nad[c] + nadph[c]	1	0.952812	FALSE	FALSE
r_0322	h[c] + nadh[c] + tpalm2eACP[c] -> nad[c] + palmACP[c]	1	0.952812	TRUE	FALSE
r_0323	pi[c] + adp[c] + 2 h[e] -> atp[c] + h[c] + h2o[c]	1	0.952812	TRUE	FALSE
r_0324	3hbutACP[c] <=> h2o[c] + but2eACP[c]	-1.56187e-28	-1.48817e-28	TRUE	TRUE
r_0325	succ[e] <=>	0.714286	0.68058	TRUE	FALSE
r_0326	homocitrate[e] <=>	0	0	TRUE	TRUE
r_0327	fe2[e] <=>	-6.36582e-28	-6.06543e-28	TRUE	TRUE
r_0328	n2[e] <=>	0	0	TRUE	TRUE
r_0329	co2[e] <=>	1	0.952812	TRUE	FALSE
r_0330	pi[e] <=>	1	0.952812	FALSE	FALSE
r_0331	ala__L[e] ->	0	0	TRUE	TRUE
r_0332	nh3[e] ->	1	0.952812	TRUE	FALSE
r_0333	so4[e] <=>	-1.97792e-11	-1.88458e-11	TRUE	TRUE
r_0334	o2[e] <=>	0.71781	0.683938	TRUE	FALSE
r_0335	h2o[e] <=>	1	0.952812	TRUE	FALSE
r_0336	h[e] <=>	1	0.952812	TRUE	FALSE
r_0337	glu__L[e] <=>	0.585921	0.558273	TRUE	FALSE
r_0338	inost[e] <=>	0.99793	0.950839	TRUE	FALSE
r_0339	asp__L[e] <=>	1	0.952812	FALSE	FALSE
r_0340	mal__L[e] <=>	0.701863	0.668744	TRUE	FALSE
r_0341	mg2[e] <=>	-7.88744e-27	-7.51525e-27	TRUE	TRUE
r_0342	cbl1[e] <=>	0.99148	0.944694	TRUE	FALSE
r_0343	mobd[e] <=>	0	0	TRUE	TRUE
r_0344	thm[e] <=>	0	0	TRUE	TRUE
r_0345	h2o[c] + ncam[c] -> h[c] + nh3[c] + nac[c]	1	0.952812	TRUE	FALSE
r_0346	atp[c] + h[c] + trp__L[c] + trnatrp[c] -> ppi[c] + amp[c] + trptrna[c]	1	0.952812	FALSE	FALSE
r_0347	h2o[c] + sl26da[c] -> succ[c] + 26dap_LL[c]	1	0.952812	FALSE	FALSE
r_0348	h[c] + gtp[c] + adocbip[c] -> ppi[c] + agdpcbi[c]	1	0.952812	FALSE	FALSE
r_0349	athr__L[c] <=> gly[c] + acald[c]	1	0.952812	FALSE	FALSE
r_0350	fad[c] + dccoa[c] <=> dc2coa[c] + fadh2[c]	1	0.952812	FALSE	FALSE
r_0351	atp[c] + ribflv[c] -> adp[c] + fmn[c]	1	0.952812	FALSE	FALSE
r_0352	atp[c] + 4c2me[c] -> adp[c] + 2p4c2me[c]	1	0.952812	FALSE	FALSE
r_0353	4 h[c] + uppg3[c] -> 4 co2[c] + cpppg3[c]	0	0	TRUE	TRUE
r_0354	h2s[c] + acser[c] -> h[c] + ac[c] + cys__L[c]	1	0.952812	FALSE	FALSE
r_0355	prpp[c] + gua[c] <=> ppi[c] + gmp[c]	1	0.952812	TRUE	FALSE
r_0356	2 h[c] + o2[c] + cpppg3[c] -> 2 h2o[c] + 2 co2[c] + pppg9[c]	0.997856	0.950769	TRUE	FALSE
r_0357	h[c] + nadph[c] + thex2eACP[c] -> nadp[c] + hexACP[c]	1	0.952812	FALSE	FALSE
r_0358	h2o[c] + ump[c] -> h[c] + pi[c] + uri[c]	1	0.952812	FALSE	FALSE
r_0359	h2o[c] + cmp[c] -> h[c] + pi[c] + cytd[c]	1	0.952812	FALSE	FALSE
r_0360	h[c] + nadph[c] + tdec2eACP[c] -> nadp[c] + dcaACP[c]	1	0.952812	FALSE	FALSE
r_0361	accoa[c] + hxcoa[c] <=> coa[c] + 3oocoa[c]	1	0.952812	FALSE	FALSE
r_0362	atp[c] + h[c] + gly[c] + trnagly[c] -> ppi[c] + amp[c] + glytrna[c]	1	0.952812	FALSE	FALSE
r_0363	nad[c] + nadph[c] -> nadh[c] + nadp[c]	1	0.952812	FALSE	FALSE
r_0364	h[c] + h2o[c] + cala[c] <=> nh3[c] + co2[c] + ala_B[c]	1	0.952812	FALSE	FALSE
r_0365	nad[c] + 56dura[c] <=> h[c] + nadh[c] + ura[c]	1	0.952812	FALSE	FALSE
r_0366	hcys__L[c] + 5mthf[c] -> thf[c] + met__L[c]	1	0.952812	FALSE	FALSE
r_0367	h2o[c] + gdptp[c] <=> h[c] + pi[c] + ppgpp[c]	1	0.952812	FALSE	FALSE
r_0368	agdpcbi[c] + rdmbzi[c] -> gmp[c] + adocbl[c]	1	0.952812	FALSE	FALSE
r_0369	h2o[c] + dtmp[c] -> h[c] + pi[c] + thymd[c]	1	0.952812	FALSE	FALSE
r_0370	3hhcoa[c] <=> h2o[c] + hx2coa[c]	1	0.952812	FALSE	FALSE
r_0371	atp[c] + 26dap__M[c] + uamag[c] -> h[c] + pi[c] + adp[c] + ugmd[c]	1	0.952812	FALSE	FALSE
r_0372	2p4c2me[c] -> 2mecdp[c] + cmp[c]	1	0.952812	FALSE	FALSE
r_0373	h2o[c] + dcmp[c] -> h[c] + pi[c] + dcyt[c]	1	0.952812	FALSE	FALSE
r_0374	h[c] + 4mpetz[c] + 2mahmp[c] -> ppi[c] + thmmp[c]	1	0.952812	FALSE	FALSE
r_0375	gln__L[c] + f6p[c] -> glu__L[c] + gam6p[c]	1	0.952812	FALSE	FALSE
r_0376	2ddg6p[c] -> g3p[c] + pyr[c]	1	0.952812	FALSE	FALSE
r_0377	atp[c] + h[c] + his__L[c] + trnahis[c] -> ppi[c] + amp[c] + histrna[c]	1	0.952812	FALSE	FALSE
r_0378	atp[c] + ser__L[c] + trnaser[c] -> ppi[c] + amp[c] + sertrna[c]	1	0.952812	FALSE	FALSE
r_0379	asp__D[c] <=> asp__L[c]	1	0.952812	FALSE	FALSE
r_0380	h2s[c] + achms[c] <=> h[c] + hcys__L[c] + ac[c]	1	0.952812	FALSE	FALSE
r_0381	4 h[c] + 3 nadph[c] + so3[c] -> 3 h2o[c] + 3 nadp[c] + h2s[c]	1	0.952812	TRUE	FALSE
r_0382	atp[c] + met__L[c] + trnamet[c] -> ppi[c] + amp[c] + mettrna[c]	1	0.952812	FALSE	FALSE
r_0383	h2o[c] + xmp[c] -> h[c] + pi[c] + xtsn[c]	1	0.952812	FALSE	FALSE
r_0384	accoa[c] + dccoa[c] <=> coa[c] + 3oddcoa[c]	1	0.952812	FALSE	FALSE
r_0385	pmtcoa[c] + fad[c] -> hdd2coa[c] + fadh2[c]	1	0.952812	FALSE	FALSE
r_0386	atp[c] + cmp[c] <=> adp[c] + cdp[c]	1	0.952812	TRUE	FALSE
r_0387	fad[c] + hxcoa[c] <=> fadh2[c] + hx2coa[c]	1	0.952812	FALSE	FALSE
r_0388	h2o[c] + ahcys[c] -> ade[c] + rhcys[c]	1	0.952812	FALSE	FALSE
r_0389	atp[c] + fmn[c] -> ppi[c] + fad[c]	1	0.952812	FALSE	FALSE
r_0390	h2o[c] + pser__L[c] -> h[c] + pi[c] + ser__L[c]	1	0.952812	FALSE	FALSE
r_0391	pep[c] + dadp[c] <=> pyr[c] + datp[c]	1	0.952812	FALSE	FALSE
r_0392	atp[c] + pyr[c] + hco3[c] -> h[c] + pi[c] + adp[c] + oaa[c]	1	0.952812	FALSE	FALSE
r_0393	h[c] + fad[c] + ddcacoa[c] <=> fadh2[c] + dd2coa[c]	1	0.952812	FALSE	FALSE
r_0394	ser__L[c] <=> pyr[c] + nh3[c] + h[c]	1	0.952812	TRUE	FALSE
r_0395	h2o[c] + nicrnt[c] -> h[c] + pi[c] + nicrns[c]	1	0.952812	FALSE	FALSE
r_0396	atp[c] + h[c] + ala__L[c] + trnaala[c] -> ppi[c] + amp[c] + alatrna[c]	1	0.952812	FALSE	FALSE
r_0397	h2o[c] + ctp[c] -> nh3[c] + utp[c]	1	0.952812	TRUE	FALSE
r_0398	atp[c] + h[c] + phe__L[c] + trnaphe[c] -> ppi[c] + amp[c] + phetrna[c]	1	0.952812	FALSE	FALSE
r_0399	accoa[c] + gly[c] <=> coa[c] + 2aobut[c]	1	0.952812	TRUE	FALSE
r_0400	accoa[c] + occoa[c] <=> coa[c] + 3odcoa[c]	1	0.952812	FALSE	FALSE
r_0401	atp[c] + h[c] + so4[c] <=> ppi[c] + aps[c]	-1.97792e-11	-1.88458e-11	TRUE	TRUE
r_0402	h2o[c] + nmn[c] -> h[c] + pi[c] + rnam[c]	1	0.952812	TRUE	FALSE
r_0403	pep[c] + skm5p[c] <=> h[c] + pi[c] + 3psme[c]	1	0.952812	FALSE	FALSE
r_0404	gln__L[c] + chor[c] -> h[c] + glu__L[c] + pyr[c] + anth[c]	1	0.952812	FALSE	FALSE
r_0405	h[c] + nadph[c] + but2eACP[c] -> nadp[c] + butACP[c]	1	0.952812	FALSE	FALSE
r_0406	2pg[c] <=> 3pg[c]	0.00621786	0.00592445	TRUE	TRUE
r_0407	atp[c] + h[c] + tyr__L[c] + trnatyr[c] -> ppi[c] + amp[c] + tyrtrna[c]	1	0.952812	FALSE	FALSE
r_0408	atp[c] + 4ahmmp[c] -> adp[c] + 4ampm[c]	1	0.952812	FALSE	FALSE
r_0409	atp[c] + glu__L[c] + dhpt[c] -> h[c] + pi[c] + adp[c] + dhf[c]	1	0.952812	TRUE	FALSE
r_0410	h2o[c] + imp[c] <=> fprica[c]	1.22269e-14	1.165e-14	TRUE	TRUE
r_0411	h2o[c] + fum[c] <=> mal__L[c]	0.260721	0.248418	TRUE	FALSE
r_0412	h[c] + nadph[c] + toct2eACP[c] -> nadp[c] + ocACP[c]	1	0.952812	FALSE	FALSE
r_0413	atp[c] + h[c] + cys__L[c] + trnacys[c] -> ppi[c] + amp[c] + cystrna[c]	1	0.952812	FALSE	FALSE
r_0414	h[c] + nadph[c] + gthox[c] <=> nadp[c] + 2 gthrd[c]	0.986751	0.940188	TRUE	FALSE
r_0415	10fthf[c] + aicar[c] -> thf[c] + fprica[c]	1.22269e-14	1.165e-14	TRUE	TRUE
r_0416	atp[c] + ptcys[c] <=> adp[c] + 4ppcys[c]	1	0.952812	FALSE	FALSE
r_0417	h2o[c] + gmp[c] -> h[c] + pi[c] + gsn[c]	1	0.952812	FALSE	FALSE
r_0418	2 h2o2[c] -> 2 h2o[c] + o2[c]	1	0.952812	TRUE	FALSE
r_0419	nadph[c] + glu5p[c] <=> nadp[c] + pi[c] + glu5sa[c]	1	0.952812	TRUE	FALSE
r_0420	2pg[c] <=> h2o[c] + pep[c]	0.00621786	0.00592445	TRUE	TRUE
r_0421	h[c] + 2cpr5p[c] -> h2o[c] + co2[c] + 3ig3p[c]	1	0.952812	FALSE	FALSE
r_0422	2me4p[c] + ctp[c] -> ppi[c] + 4c2me[c]	1	0.952812	FALSE	FALSE
r_0423	atp[c] + ptth[c] <=> adp[c] + pan4p[c]	1	0.952812	FALSE	FALSE
r_0424	atp[c] + gtp[c] -> amp[c] + gdptp[c]	1	0.952812	FALSE	FALSE
r_0425	atp[c] + h2o[c] + gln__L[c] + fgam[c] -> h[c] + glu__L[c] + pi[c] + adp[c] + fpram[c]	-2.10034e-14	-2.00123e-14	TRUE	TRUE
r_0426	nad[c] + dscl[c] -> h[c] + nadh[c] + scl[c]	1	0.952812	FALSE	FALSE
r_0427	glu__L[c] + 3php[c] <=> akg[c] + pser__L[c]	1	0.952812	FALSE	FALSE
r_0428	atp[c] + thr__L[c] + trnathr[c] -> ppi[c] + amp[c] + thrtrna[c]	1	0.952812	FALSE	FALSE
r_0429	h2o[c] + imp[c] -> h[c] + pi[c] + ins[c]	1	0.952812	FALSE	FALSE
r_0430	fad[c] + tdcoa[c] <=> fadh2[c] + td2coa[c]	1	0.952812	FALSE	FALSE
r_0431	10fthf[c] + mettrna[c] -> h[c] + thf[c] + fmettrna[c]	1	0.952812	FALSE	FALSE
r_0432	atp[c] + h[c] + glu__L[c] + trnaglu[c] -> ppi[c] + amp[c] + glutrna[c]	1	0.952812	FALSE	FALSE
r_0433	h[c] + nadph[c] + 5apru[c] <=> nadp[c] + 5aprbu[c]	1	0.952812	FALSE	FALSE
r_0434	atp[c] + h[c] + ile__L[c] + trnaile[c] -> ppi[c] + amp[c] + iletrna[c]	1	0.952812	FALSE	FALSE
r_0435	h2o[c] + dgmp[c] -> h[c] + pi[c] + dgsn[c]	-5.23539e-25	-4.98834e-25	TRUE	TRUE
r_0436	h[c] + Largn[c] -> h2o[c] + co2[c] + phe__L[c]	1	0.952812	FALSE	FALSE
r_0437	atp[c] + h[c] + asp__L[c] + trnaasp[c] -> ppi[c] + amp[c] + asptrna[c]	1	0.952812	FALSE	FALSE
r_0438	h[c] + accoa[c] + ddcacoa[c] <=> coa[c] + 3otdcoa[c]	1	0.952812	FALSE	FALSE
r_0439	g1p[c] <=> g6p[c]	1.46425e-28	1.39516e-28	TRUE	TRUE
r_0440	asp__L[c] + cbp[c] -> 2 h[c] + pi[c] + cbasp[c]	1.90673e-24	1.81676e-24	TRUE	TRUE
r_0441	atp[c] + h[c] + val__L[c] + trnaval[c] -> ppi[c] + amp[c] + valtrna[c]	1	0.952812	FALSE	FALSE
r_0442	h[c] + 4ppcys[c] <=> co2[c] + pan4p[c]	1	0.952812	TRUE	FALSE
r_0443	glu__L[c] + ohpb[c] <=> akg[c] + phthr[c]	0	0	TRUE	TRUE
r_0444	atp[c] + accoa[c] + hco3[c] <=> h[c] + pi[c] + adp[c] + malcoa[c]	9.76169e-29	9.30105e-29	TRUE	TRUE
r_0445	gtp[c] + asp__L[c] + imp[c] -> 2 h[c] + pi[c] + gdp[c] + dcamp[c]	2.40163e-12	2.2883e-12	TRUE	TRUE
r_0446	prpp[c] + hxan[c] <=> ppi[c] + imp[c]	1	0.952812	TRUE	FALSE
r_0447	h[c] + nadh[c] + mlthf[c] -> nad[c] + 5mthf[c]	1	0.952812	FALSE	FALSE
r_0448	h[c] + nadph[c] + tmrs2eACP[c] -> nadp[c] + myrsACP[c]	1	0.952812	FALSE	FALSE
r_0449	h[c] + nadph[c] + 23dhdp[c] -> nadp[c] + thdp[c]	1	0.952812	FALSE	FALSE
r_0450	h2o[c] + dctp[c] -> nh3[c] + dutp[c]	1	0.952812	FALSE	FALSE
r_0451	fe2[c] + scl[c] -> 2 h[c] + sheme[c]	1	0.952812	FALSE	FALSE
r_0452	atp[c] + h2o[c] + gln__L[c] + xmp[c] -> h[c] + ppi[c] + glu__L[c] + amp[c] + gmp[c]	1	0.952812	FALSE	FALSE
r_0453	h[c] + pyr[c] + lpam[c] -> co2[c] + adhlam[c]	1	0.952812	FALSE	FALSE
r_0454	2 amet[c] + uppg3[c] -> 2 h[c] + 2 ahcys[c] + dscl[c]	1	0.952812	FALSE	FALSE
r_0455	atp[c] + h[c] + arg__L[c] + trnaarg[c] -> ppi[c] + amp[c] + argtrna[c]	1	0.952812	FALSE	FALSE
r_0456	nadp[c] + mlthf[c] <=> nadph[c] + methf[c]	1	0.952812	TRUE	FALSE
r_0457	atp[c] + gly[c] + glucys[c] -> h[c] + pi[c] + adp[c] + gthrd[c]	-6.53643e-26	-6.22798e-26	TRUE	TRUE
r_0458	fad[c] + occoa[c] <=> fadh2[c] + oc2coa[c]	1	0.952812	FALSE	FALSE
r_0459	nadp[c] + 6pgc[c] -> nadph[c] + co2[c] + ru5p__D[c]	1	0.952812	FALSE	FALSE
r_0460	nad[c] + coa[c] + msa[c] -> nadh[c] + co2[c] + accoa[c]	0.99793	0.950839	TRUE	FALSE
r_0461	accoa[c] + tdcoa[c] <=> coa[c] + 3ohdcoa[c]	1	0.952812	FALSE	FALSE
r_0462	h[c] + nadph[c] + trdox[c] <=> nadp[c] + trdrd[c]	1	0.952812	TRUE	FALSE
r_0463	h2o[c] + amp[c] -> h[c] + pi[c] + adn[c]	1	0.952812	FALSE	FALSE
r_0464	nad[c] + pi[c] + g3p[c] <=> nadh[c] + 13dpg[c]	0.00621786	0.00592445	TRUE	TRUE
r_0465	atp[c] + h[c] + leu__L[c] + trnaleu[c] -> ppi[c] + amp[c] + leutrna[c]	1	0.952812	FALSE	FALSE
r_0466	h[c] + nadph[c] + tddec2eACP[c] -> nadp[c] + ddcaACP[c]	1	0.952812	FALSE	FALSE
r_0467	3dhq[c] <=> h2o[c] + 3dhsk[c]	1	0.952812	FALSE	FALSE
r_0468	h[c] + gln__L[c] + nadph[c] + akg[c] -> 2 glu__L[c] + nadp[c]	1	0.952812	FALSE	FALSE
r_0469	h2o[c] + ppgpp[c] -> ppi[c] + gdp[c]	1	0.952812	FALSE	FALSE
r_0470	h2o[c] + damp[c] <=> h[c] + pi[c] + dad_2[c]	1	0.952812	TRUE	FALSE
r_0471	h2o[c] + nadp[c] + sucsal[c] -> 2 h[c] + nadph[c] + succ[c]	1	0.952812	FALSE	FALSE
r_0472	2 atp[c] + h2o[c] + gln__L[c] + hco3[c] -> h[c] + glu__L[c] + pi[c] + 2 adp[c] + cbp[c]	1.38421e-13	1.31889e-13	TRUE	TRUE
r_0473	atp[c] + 4ampm[c] -> adp[c] + 2mahmp[c]	1	0.952812	FALSE	FALSE
r_0474	h2o[c] + 4 ppbng[c] -> 4 h[c] + 4 nh3[c] + hmbil[c]	-2.49899e-27	-2.38107e-27	TRUE	TRUE
r_0475	coa[c] + sdhlam[c] -> succoa[c] + dhlam[c]	1	0.952812	TRUE	FALSE
r_0476	akg[c] + acorn[c] <=> glu__L[c] + acg5sa[c]	1	0.952812	FALSE	FALSE
r_0477	akg[c] + sl26da[c] <=> glu__L[c] + sl2a6o[c]	1	0.952812	FALSE	FALSE
r_0478	atp[c] + h[c] + pro__L[c] + trnapro[c] -> ppi[c] + amp[c] + protrna[c]	1	0.952812	FALSE	FALSE
r_0479	h2o[c] + suchms[c] <=> 2 h[c] + nh3[c] + 2obut[c] + succ[c]	1	0.952812	TRUE	FALSE
r_0480	suchms[c] + cys__L[c] -> h[c] + cyst__L[c] + succ[c]	1	0.952812	FALSE	FALSE
r_0481	cys__L[c] + achms[c] <=> h[c] + ac[c] + cyst__L[c]	1	0.952812	FALSE	FALSE
r_0482	h[c] + arg__L[c] -> co2[c] + agm[c]	1	0.952812	FALSE	FALSE
r_0483	ctp[c] + 4ppan[c] + cys__L[c] <=> cmp[c] + ppi[c] + 4ppcys[c]	1	0.952812	TRUE	FALSE
r_0484	h[c] + glu__L[c] -> co2[c] + 4abut[c]	1	0.952812	FALSE	FALSE
r_0485	h[c] + akg[c] + lpam[c] <=> co2[c] + sdhlam[c]	1	0.952812	TRUE	FALSE
r_0486	glu__L[c] + mmtsa[c] <=> akg[c] + 3aib[c]	1	0.952812	FALSE	FALSE
r_0487	h2o[c] + 5prdmbz[c] -> h[c] + pi[c] + rdmbzi[c]	1	0.952812	FALSE	FALSE
r_0488	h2o[c] + pydx5p[c] -> h[c] + pi[c] + pydx[c]	1	0.952812	FALSE	FALSE
r_0489	h[c] + ptcys[c] <=> co2[c] + ptth[c]	1	0.952812	FALSE	FALSE
r_0490	h[c] + nadph[c] + glutrna[c] -> nadp[c] + glu1sa[c] + trnaglu[c]	1	0.952812	FALSE	FALSE
r_0491	nad[c] + icit[c] <=> nadh[c] + co2[c] + akg[c]	1	0.952812	TRUE	FALSE
r_0492	h2o2[c] + 2 gthrd[c] -> 2 h2o[c] + gthox[c]	1	0.952812	FALSE	FALSE
r_0493	2 gthrd[c] + aps[c] -> amp[c] + so3[c] + gthox[c]	0.984144	0.937704	TRUE	FALSE
r_0494	h2o[c] + pdx5p[c] -> h[c] + pi[c] + pydxn[c]	1	0.952812	TRUE	FALSE
r_0495	atp[c] + f6p[c] -> adp[c] + fdp[c]	1	0.952812	FALSE	FALSE
r_0496	co2[c] + air[c] <=> h[c] + 5aizc[c]	8.00771e-13	7.62984e-13	TRUE	TRUE
r_0497	atp[c] + h2o[c] + gln__L[c] + dnad[c] -> ppi[c] + glu__L[c] + nad[c] + amp[c]	1	0.952812	FALSE	FALSE
r_0498	h2o[c] + cytd[c] -> csn[c] + rib__D[c]	1	0.952812	FALSE	FALSE
r_0499	ppi[c] + h2o[c] -> 2 h[c] + 2 pi[c]	1	0.952812	FALSE	FALSE
r_0500	o2[c] + dhor__S[c] <=> orot[c] + h2o2[c]	1	0.952812	TRUE	FALSE
r_0501	h2o[c] + ACP[c] -> apoACP[c] + pan4p[c]	1	0.952812	FALSE	FALSE
r_0502	nadp[c] + 56dthm[c] <=> h[c] + nadph[c] + thym[c]	1	0.952812	FALSE	FALSE
r_0503	h2o[c] + pyam5p[c] -> h[c] + pi[c] + pydam[c]	1	0.952812	FALSE	FALSE
r_0504	atp[c] + dcmp[c] <=> adp[c] + dcdp[c]	1	0.952812	FALSE	FALSE
r_0505	fixedNH3[e] <=>	0	0	TRUE	TRUE
r_0506	fixedNH3[c] -> fixedNH3[e]	1	0.952812	FALSE	FALSE
r_0507	atp[c] + Iron[c] + pi[c] + nac[c] + pydxn[c] + adocbl[c] + mg2[c] + homocitrate[c] + mobd[c] + hemeO[c] + thm[c] + gthox[c] + zn2[c] -> Symbiotic_Cofactors[c]	0	0	TRUE	TRUE
R_BIOMASS_0508	0.816736 hdca[c] + 0.816736 ura[c] + 0.816736 asp__L[c] + 0.816736 ile__L[c] + 0.816736 ala__L[c] + 0.816736 ade[c] + 0.816736 arg__L[c] + 0.816736 val__L[c] + 0.816736 glycogen[c] + 0.816736 fixedNH3[c] + 0.00816736 Symbiotic_Cofactors[c] + 0.816736 phb[c] <=> 0.816736 ala__L[e] + 0.816736 asp__L[e] + 0.816736 fixedNH3[e] + 0.816736 glycogen1[c] + Symbiotic_product[c]	0	0	TRUE	TRUE
r_0509	zn2[c] <=> zn2[e]	1	0.952812	TRUE	FALSE
r_0510	zn2[e] <=>	-7.88744e-27	-7.51525e-27	TRUE	TRUE
r_0511	h2[c] -> h2[e]	0	0	TRUE	TRUE
r_0512	h2[e] <=>	0	0	TRUE	TRUE
r_0513	3hbcoaR[c] -> coa[c] + phb[c]	0	0	TRUE	TRUE
r_0514	h2o[c] + 2 phb[c] -> h[c] + 3hbbRR[c]	1	0.952812	FALSE	FALSE
r_0515	h[c] + aacoa[c] + nadph[c] <=> nadp[c] + 3hbcoaR[c]	0	0	TRUE	TRUE
r_0516	h2o[c] + 3hbbRR[c] <=> h[c] + 2 bhb[c]	1	0.952812	FALSE	FALSE
r_0517	atp[c] + h[c] + coa[c] + acac[c] -> ppi[c] + aacoa[c] + amp[c]	1	0.952812	FALSE	FALSE
r_0518	nad[c] + bhb[c] <=> h[c] + nadh[c] + acac[c]	1	0.952812	FALSE	FALSE
r_0519	succoa[c] + acac[c] <=> aacoa[c] + succ[c]	1	0.952812	TRUE	FALSE
r_0520	glycogen1[c] <=>	1	0.952812	FALSE	FALSE
r_0521	nadp[c] + mal__L[c] -> nadph[c] + co2[c] + pyr[c]	1	0.952812	TRUE	FALSE
r_0522	h[c] + pi[c] + glycogen[c] <=> g1p[c] + glycogen1[c]	1	0.952812	TRUE	FALSE
r_0523	h2o[c] + dkdi[c] -> h[c] + 5ddglcn[c]	0.99793	0.950839	TRUE	FALSE
r_0524	5ddglcn[c] -> d5kg[c]	0.99793	0.950839	TRUE	FALSE
r_0525	h2o[c] + glu__L[c] + nad[c] <=> 2 h[c] + nh3[c] + nadh[c] + akg[c]	1	0.952812	FALSE	FALSE
r_0526	h2o[c] + glu__L[c] + nadp[c] <=> 2 h[c] + nh3[c] + nadph[c] + akg[c]	1	0.952812	TRUE	FALSE
r_0527	nad[c] + 4per[c] <=> h[c] + nadh[c] + ohpb[c]	0	0	TRUE	TRUE
r_0528	o2[c] + asp__L[c] -> h[c] + h2o2[c] + iasp[c]	8.99882e-12	8.57418e-12	TRUE	TRUE
r_0529	dhap[c] + iasp[c] -> h[c] + 2 h2o[c] + pi[c] + quln[c]	8.99882e-12	8.57418e-12	TRUE	TRUE
r_0530	Symbiotic_product[c] ->	0	0	TRUE	TRUE
r_0531	atp[c] + h2o[c] + zn2[e] -> h[c] + pi[c] + adp[c] + zn2[c]	1	0.952812	FALSE	FALSE
r_0532	h[e] + pi[e] <=> h[c] + pi[c]	1	0.952812	FALSE	FALSE
r_0533	dad_5[c] + h2o[c] -> 5drib[c] + ade[c]	1	0.952812	FALSE	FALSE
r_0534	5drib[c] ->	1	0.952812	FALSE	FALSE
r_0535	h2o[c] + co[c] + 2 fdxox[c] -> co2[c] + 2 h[c] + 2 fdxrd[c]	1	0.952812	FALSE	FALSE
r_0536	atp[c] + oaa[c] + h[c] -> adp[c] + pep[c] + co2[c]	1	0.952812	FALSE	FALSE
r_0537	atp[c] + g1p[c] -> adp[c] + g6p[c]	1	0.952812	FALSE	FALSE
r_0538	acald[c] + nadp[c] + h2o[c] <=> ac[c] + nadph[c] + 2 h[c]	1	0.952812	FALSE	FALSE
r_0539	acald[c] + nadh[c] + h[c] <=> etoh[c] + nad[c]	1	0.952812	FALSE	FALSE
r_0540	2dr5p[c] <=> g3p[c] + acald[c]	1	0.952812	FALSE	FALSE
r_0541	g1p[c] + nadp[c] <=> 15gl[c] + nadph[c] + h[c]	1	0.952812	FALSE	FALSE
r_0542	g1p[c] + nad[c] <=> 15gl[c] + nadh[c] + h[c]	1	0.952812	FALSE	FALSE
r_0543	atp[c] + glcn[c] -> adp[c] + 6pgc[c]	1	0.952812	FALSE	FALSE
r_0544	pail35p_cho[c] + h2o[c] -> pail3p_cho[c] + pi[c]	1	0.952812	FALSE	FALSE
r_0545	pail4p_cho[c] + h2o[c] -> pail_cho[c] + pi[c]	1	0.952812	FALSE	FALSE
r_0546	2ins[c] + nad[c] -> 3desins[c] + nadh[c] + h[c]	1	0.952812	FALSE	FALSE
r_0547	syinost[c] + nadp[c] -> 2ins[c] + nadph[c] + h[c]	1	0.952812	FALSE	FALSE
r_0548	air[c] + amet[c] -> 4ampm[c] + dad_5[c] + met__L[c] + for[c] + co[c] + h2o[c]	1	0.952812	FALSE	FALSE
r_0549	2mahmp[c] + cthzp[c] -> thmmp[c] + ppi[c] + co2[c]	1	0.952812	FALSE	FALSE
r_0550	gly[c] + o2[c] -> imgly[c] + h2o2[c]	1	0.952812	FALSE	FALSE
r_0551	dxyl5p[c] + imgly[c] + thiosul[c] -> 2c4mthzep[c] + scp[c] + 2 h2o[c]	1	0.952812	FALSE	FALSE
r_0552	thmpp[c] + h2o[c] <=> thmmp[c] + pi[c]	1	0.952812	FALSE	FALSE
r_0553	atp[c] + thm[c] -> amp[c] + thmpp[c]	1	0.952812	FALSE	FALSE
r_0554	thmpp[c] + adp[c] -> thmtp[c] + amp[c]	1	0.952812	TRUE	FALSE
r_0555	fad[c] + h2o[c] <=> amp[c] + fmn[c]	1	0.952812	FALSE	FALSE
r_0556	dmpp[c] + h2o[c] <=> dmp[c] + pi[c]	0.990426	0.943689	TRUE	FALSE
r_0557	pl[c] + atp[c] <=> dmp[c] + adp[c]	0.990426	0.943689	TRUE	FALSE
r_0558	dmp[c] + fmnh2[c] <=> prf2[c] + pi[c]	1	0.952812	FALSE	FALSE
r_0559	fmnh2[c] + o2[c] <=> dmbzid[c] + e4p[c] + h2o[c]	1	0.952812	FALSE	FALSE
r_0560	pydxn[c] + o2[c] <=> pydx[c] + h2o2[c]	1	0.952812	FALSE	FALSE
r_0561	3a2oprop[c] + dxyl5p[c] -> pdx5p[c] + pi[c] + 2 h2o[c]	1	0.952812	FALSE	FALSE
r_0562	dnad[c] + h2o[c] -> amp[c] + nicrnt[c]	1	0.952812	FALSE	FALSE
r_0563	nad[c] + h2o[c] -> amp[c] + nmn[c]	1	0.952812	FALSE	FALSE
r_0564	atp[c] + dnad[c] + nh3[c] + h[c] -> amp[c] + ppi[c] + nad[c]	1	0.952812	FALSE	FALSE
r_0565	nadp[c] + h2o[c] -> pi[c] + nad[c] + h[c]	1	0.952812	FALSE	FALSE
r_0566	atp[c] + nad[c] -> adp[c] + nadp[c]	1	0.952812	FALSE	FALSE
r_0567	rnam[c] + pi[c] <=> ncam[c] + r1p[c]	1	0.952812	FALSE	FALSE
r_0568	no2[c] + focytC[c] + h[c] -> no[c] + h2o[c] + ficytC[c]	1	0.952812	FALSE	FALSE
r_0570	2 pyr[c] + h[c] -> alac__S[c] + co2[c]	1	0.952812	FALSE	FALSE
r_0571	alac__S[c] + nadph[c] + h[c] -> 23dhmb[c] + nadp[c]	1	0.952812	FALSE	FALSE
r_0572	dpcoa[c] + h2o[c] <=> pan4p[c] + amp[c]	1	0.952812	TRUE	FALSE
r_0573	56dura[c] + h2o[c] -> cala[c]	1	0.952812	FALSE	FALSE
r_0574	asp__L[c] + h2o[c] <=> ala_B[c] + co2[c] + h[c]	1	0.952812	TRUE	FALSE
r_0575	dhf[c] + nad[c] <=> fol[c] + nadh[c] + h[c]	1	0.952812	FALSE	FALSE
r_0576	thf[c] + 2 nadp[c] <=> fol[c] + 2 nadph[c] + 2 h[c]	1	0.952812	TRUE	FALSE
r_0577	s8ams[c] + thf[c] <=> dhlpyprot[c] + mlthf[c] + nh3[c]	1	0.952812	FALSE	FALSE
r_0578	thf[c] + for[c] + atp[c] <=> adp[c] + pi[c] + 10fthf[c]	1	0.952812	TRUE	FALSE
r_0579	gar[c] + methf[c] + h2o[c] <=> fgam[c] + thf[c] + 2 h[c]	1	0.952812	TRUE	FALSE
r_0580	methf[c] + h2o[c] <=> fa[c]	1	0.952812	FALSE	FALSE
r_0581	atp[c] + fa[c] -> adp[c] + pi[c] + methf[c] + e[c]	1	0.952812	FALSE	FALSE
r_0582	q[c] + nadh[c] + 6 h[c] -> qh2[c] + nad[c] + 5 h[c]	1	0.952812	FALSE	FALSE
r_0583	nadh[c] + h[c] + qun[c] -> nad[c] + hqn[c]	1	0.952812	FALSE	FALSE
r_0584	qh2[c] + nad[c] -> q[c] + nadh[c] + h[c]	1	0.952812	TRUE	FALSE
r_0586	hqn[c] + 2 ficytC[c] -> qun[c] + 2 focytC[c] + 2 h[c]	1	0.952812	FALSE	FALSE
r_0587	o2[c] + 4 focytC[c] + 4 h[c] -> 4 ficytC[c] + 2 h2o[c]	1	0.952812	FALSE	FALSE
r_0588	atp[c] + h2o[c] + 4 h[c] -> adp[c] + pi[c] + 5 h[e]	1	0.952812	FALSE	FALSE
r_0589	r3mmal[c] + nad[c] -> 2obut[c] + co2[c] + nadh[c]	1	0.952812	FALSE	FALSE
r_0590	pyr[c] + 2obut[c] + h[c] -> 2ahbut[c] + co2[c]	1	0.952812	FALSE	FALSE
r_0591	2ahbut[c] <=> 3hmop[c]	1	0.952812	FALSE	FALSE
r_0592	23dhmp[c] + nadp[c] <=> 3hmop[c] + nadph[c] + h[c]	1	0.952812	FALSE	FALSE
r_0593	accoa[c] + pyr[c] + h2o[c] -> 2mm__R[c] + coa[c]	1	0.952812	FALSE	FALSE
r_0594	alac__S[c] <=> 3hmoa[c]	1	0.952812	FALSE	FALSE
r_0595	23dhmb[c] + nadp[c] <=> 3hmoa[c] + nadph[c] + h[c]	1	0.952812	FALSE	FALSE
r_0596	aspsa[c] + pyr[c] <=> 4hthdp[c] + h2o[c] + h[c]	1	0.952812	FALSE	FALSE
r_0597	n6all26d[c] + akg[c] <=> nal2a6o[c] + glu__L[c]	1	0.952812	FALSE	FALSE
r_0598	26dap_LL[c] + akg[c] <=> thdp[c] + glu__L[c] + h2o[c] + h[c]	1	0.952812	FALSE	FALSE
r_0599	histd[c] + nad[c] -> histda[c] + nadh[c] + h[c]	1	0.952812	FALSE	FALSE
r_0600	his__L[c] + amet[c] -> Npmehis[c] + ahcys[c]	1	0.952812	FALSE	FALSE
r_0601	histda[c] + h2o[c] + nad[c] -> his__L[c] + nadh[c] + 2 h[c]	1	0.952812	FALSE	FALSE
r_0602	his__L[c] + 3 amet[c] + h[c] -> hercyn[c] + 3 ahcys[c]	1	0.952812	FALSE	FALSE
r_0603	4izp[c] + o2[c] + h2o[c] -> h5p[c] + h2o2[c]	1	0.952812	FALSE	FALSE
r_0604	nflgln[c] + h2o[c] -> Nforglu[c] + nh3[c]	1	0.952812	FALSE	FALSE
r_0605	Nforglu[c] + h2o[c] <=> for[c] + glu__L[c] + h[c]	1	0.952812	FALSE	FALSE
r_0606	atp[c] + 5oxpro[c] + 2 h2o[c] -> adp[c] + pi[c] + glu__L[c]	1	0.952812	FALSE	FALSE
r_0607	icit[c] + nadp[c] -> akg[c] + co2[c] + nadph[c]	1	0.952812	TRUE	FALSE
r_0608	3hbcoa[c] + nadp[c] <=> aacoa[c] + nadph[c] + h[c]	1	0.952812	FALSE	FALSE
r_0609	2ppoh[c] + nad[c] <=> acetone[c] + nadh[c] + h[c]	1	0.952812	FALSE	FALSE
r_0610	2mecdp[c] + 2 fdxrd[c] + 2 h[c] -> h2mb4p[c] + h2o[c] + 2 fdxox[c]	1	0.952812	FALSE	FALSE
r_0611	ipdp[c] <=> dmpp[c]	0.993597	0.94671	TRUE	FALSE
r_0612	paps[c] + h2o[c] <=> aps[c] + pi[c]	1	0.952812	FALSE	FALSE
r_0613	trdrd[c] + paps[c] + h[c] -> trdox[c] + so3[c] + pap[c]	1	0.952812	FALSE	FALSE
r_0614	h2s[c] + 6 fdxox[c] + 3 h2o[c] <=> so3[c] + 6 fdxrd[c] + 7 h[c]	1	0.952812	TRUE	FALSE
r_0615	atp[c] + ser__L[c] + trnasecys[c] <=> amp[c] + ppi[c] + sertrna_sec[c]	1	0.952812	FALSE	FALSE
r_0616	atp[c] + lys__L[c] + trnalys[c] + h[c] <=> amp[c] + ppi[c] + lystrna[c]	1	0.952812	FALSE	FALSE
r_0617	accoa[c] + malACP[c] + h[c] -> actACP[c] + coa[c] + co2[c]	1	0.952812	TRUE	FALSE
r_0618	acacp[c] + malACP[c] -> 3oocyACP[c] + co2[c] + ACP[c]	1	0.952812	FALSE	FALSE
r_0619	3haACP[c] + nadp[c] <=> 3oocyACP[c] + nadph[c] + h[c]	1	0.952812	FALSE	FALSE
r_0620	3haACP[c] <=> t23dACP[c] + h2o[c]	1	0.952812	FALSE	FALSE
r_0621	acacp[c] + nad[c] <=> t23dACP[c] + nadh[c] + h[c]	1	0.952812	FALSE	FALSE
r_0622	dhor__S[c] + qun[c] <=> orot[c] + hqn[c]	1	0.952812	FALSE	FALSE
r_0623	utp[c] + h2o[c] -> ump[c] + ppi[c]	1	0.952812	FALSE	FALSE
r_0624	atp[c] + utp[c] + nh3[c] -> adp[c] + pi[c] + ctp[c] + h[c]	1	0.952812	FALSE	FALSE
r_0625	ctp[c] + h2o[c] -> cmp[c] + ppi[c]	1	0.952812	FALSE	FALSE
r_0626	atp[c] + dump[c] -> adp[c] + dudp[c]	1	0.952812	FALSE	FALSE
r_0627	trdrd[c] + udp[c] -> dudp[c] + trdox[c] + h2o[c]	1	0.952812	FALSE	FALSE
r_0628	3cmp[c] + h2o[c] -> cytd[c] + pi[c]	1	0.952812	FALSE	FALSE
r_0629	dump[c] + h2o[c] -> duri[c] + pi[c] + h[c]	1	0.952812	FALSE	FALSE
r_0630	3ump[c] + h2o[c] -> uri[c] + pi[c]	1	0.952812	FALSE	FALSE
r_0631	thymd[c] + pi[c] <=> thym[c] + 2dr1p[c]	1	0.952812	FALSE	FALSE
r_0632	56dthm[c] + nad[c] <=> thym[c] + nadh[c] + h[c]	1	0.952812	FALSE	FALSE
r_0633	dttp[c] + h2o[c] -> dtmp[c] + ppi[c]	1	0.952812	FALSE	FALSE
r_0634	asp__L[c] + h2o[c] + o2[c] -> oaa[c] + nh3[c] + h2o2[c] + h[c]	1	0.952812	FALSE	FALSE
r_0635	chol[c] + acptr[c] <=> betald[c] + racptr[c]	1	0.952812	FALSE	FALSE
r_0636	betald[c] + nad[c] + h2o[c] <=> glyb[c] + nadh[c] + 2 h[c]	1	0.952812	FALSE	FALSE
r_0637	betald[c] + nadp[c] + h2o[c] <=> glyb[c] + nadph[c] + 2 h[c]	1	0.952812	FALSE	FALSE
r_0638	glyb[c] + hcys__L[c] -> dmgly[c] + met__L[c]	1	0.952812	FALSE	FALSE
r_0639	gly[c] + lprot[c] -> s8ams[c] + co2[c]	1	0.952812	FALSE	FALSE
r_0640	succoa[c] + gly[c] + h[c] -> 5aop[c] + coa[c] + co2[c]	1	0.952812	TRUE	FALSE
r_0641	aac24dab[c] + h2o[c] -> 24dab[c] + ac[c]	0.361519	0.344459	TRUE	FALSE
r_0642	ecto__L[c] + h2o[c] -> aac24dab[c]	0.361519	0.344459	TRUE	FALSE
r_0643	pser__L[c] + h2s[c] -> cys__L[c] + pi[c] + h[c]	1	0.952812	FALSE	FALSE
r_0644	Lcyst[c] + akg[c] <=> 3spyr[c] + glu__L[c]	1	0.952812	FALSE	FALSE
r_0645	cys__L[c] + akg[c] <=> mercppyr[c] + glu[c]	1	0.952812	FALSE	FALSE
r_0646	cys__L[c] + h2o[c] <=> h2s[c] + pyr[c] + nh3[c] + h[c]	1	0.952812	TRUE	FALSE
r_0647	mercppyr[c] + trdrd[c] <=> h2s[c] + pyr[c] + trdox[c]	1	0.952812	FALSE	FALSE
r_0648	C02356[c] + akg[c] <=> 2obut[c] + glu__L[c]	1	0.952812	FALSE	FALSE
r_0649	atp[c] + glu__L[c] + C02356[c] <=> adp[c] + pi[c] + CE1661[c]	1	0.952812	FALSE	FALSE
r_0650	atp[c] + CE1661[c] + gly[c] <=> adp[c] + pi[c] + opmt[c]	1	0.952812	FALSE	FALSE
r_0651	hom__L[c] + nad[c] <=> aspsa[c] + nadh[c] + h[c]	1	0.952812	TRUE	FALSE
r_0653	acacp[c] + amet[c] <=> ACP[c] + 5mta[c] + nalhsrln[c]	1	0.952812	FALSE	FALSE
r_0654	5mta[c] + h2o[c] <=> ade[c] + 5mtr[c]	1	0.952812	FALSE	FALSE
r_0655	achms[c] + ch4s[c] <=> met__L[c] + ac[c]	1	0.952812	FALSE	FALSE
r_0656	4met2obut[c] + glu__L[c] -> met__L[c] + akg[c]	1	0.952812	FALSE	FALSE
r_0657	met__L[c] + indpyr[c] -> 4met2obut[c] + trp__L[c]	1	0.952812	FALSE	FALSE
r_0658	ppcoa[c] + accoa[c] -> coa[c] + 2maacoa[c]	1	0.952812	FALSE	FALSE
r_0659	mmcoa__R[c] <=> succoa[c]	1	0.952812	FALSE	FALSE
r_0660	mmcoa__R[c] <=> mmcoa__S[c]	1	0.952812	FALSE	FALSE
r_0661	gtp[c] + h2o[c] -> HC01651[c]	1	0.952812	FALSE	FALSE
r_0662	HC01651[c] + h2o[c] -> HC01652[c] + for[c]	1	0.952812	FALSE	FALSE
r_0663	HC01652[c] -> HC01710[c]	1	0.952812	FALSE	FALSE
r_0665	ahdt[c] + h2o[c] -> cph4[c] + acald[c] + pppi[c]	1	0.952812	FALSE	FALSE
r_0666	cph4[c] -> cdg[c] + nh3[c]	1	0.952812	FALSE	FALSE
r_0667	cdg[c] + nh3[c] + atp[c] -> preq0[c] + adp[c] + pi[c] + h2o[c]	1	0.952812	FALSE	FALSE
r_0668	preq0[c] + 2 nadph[c] + 2 h[c] -> preq1[c] + 2 nadp[c]	1	0.952812	FALSE	FALSE
r_0669	gtp[c] + amet[c] + racptr[c] -> 38ch2gtp[c] + dad_5[c] + met__L[c] + acptr[c]	1	0.952812	FALSE	FALSE
r_0670	38ch2gtp[c] + h2o[c] -> cpmp[c] + ppi[c]	1	0.952812	FALSE	FALSE
r_0671	dhnpt[c] + pi[c] -> dhppt[c] + h2o[c]	1	0.952812	FALSE	FALSE
r_0672	6hmhpt[c] + 4abz[c] -> dhpt[c] + h2o[c]	1	0.952812	TRUE	FALSE
r_0673	dhf[c] + nadp[c] <=> fol[c] + nadph[c] + h[c]	1	0.952812	TRUE	FALSE
r_0674	thf[c] + 2 nad[c] <=> fol[c] + 2 nadh[c] + 2 h[c]	1	0.952812	TRUE	FALSE
r_0675	chor[c] + gln__L[c] <=> 4adcho[c] + glu__L[c]	1	0.952812	TRUE	FALSE
r_0676	pro__L[c] + nadp[c] <=> 1pyr5c[c] + nadph[c] + h[c]	1	0.952812	FALSE	FALSE
r_0678	tartr__M[c] + nad[c] <=> 23oxsucc[c] + nadh[c] + h[c]	1	0.952812	FALSE	FALSE
r_0679	glyc__R[c] + nadp[c] <=> 2h3oppan[c] + nadph[c] + h[c]	1	0.952812	FALSE	FALSE
r_0680	hpyr[c] <=> 2h3oppan[c]	1	0.952812	FALSE	FALSE
r_0681	2 glx[c] <=> 2h3oppan[c] + co2[c]	1	0.952812	FALSE	FALSE
r_0682	glyclt[c] + acptr[c] <=> glx[c] + racptr[c]	1	0.952812	FALSE	FALSE
r_0683	etgl[c] + nad[c] <=> gcald[c] + nadh[c] + h[c]	1	0.952812	FALSE	FALSE
r_0684	mal__L[c] + coa[c] <=> accoa[c] + h2o[c] + glx[c]	1	0.952812	FALSE	FALSE
r_0685	for[c] + nad[c] <=> co2[c] + nadh[c]	1	0.952812	TRUE	FALSE
r_0687	eoaa[c] <=> pyr[c] + co2[c]	1	0.952812	FALSE	FALSE
r_0688	lgt__S[c] <=> gthrd[c] + mthgxl[c]	1	0.952812	FALSE	FALSE
r_0689	lgt__S[c] + h2o[c] <=> gthrd[c] + lac__D[c]	1	0.952812	FALSE	FALSE
r_0690	HC01672[c] + coa[c] <=> amp[c] + accoa[c] + h[c]	1	0.952812	FALSE	FALSE
r_0692	aicar[c] + ppi[c] <=> 5a4icam[c] + prpp[c]	1	0.952812	FALSE	FALSE
r_0693	atp[c] + didp[c] <=> adp[c] + ditp[c]	1	0.952812	FALSE	FALSE
r_0694	atp[c] + air[c] + hco3[c] -> adp[c] + pi[c] + 5ca1rpi[c]	1	0.952812	FALSE	FALSE
r_0695	5aizc[c] + e[c] -> 5ca1rpi[c]	1	0.952812	FALSE	FALSE
r_0696	dgtp[c] + h2o[c] -> dgmp[c] + ppi[c]	1	0.952812	FALSE	FALSE
r_0697	gdp[c] + trdrd[c] -> dgdp[c] + trdox[c] + h2o[c]	1	0.952812	FALSE	FALSE
r_0698	gtp[c] + h2o[c] -> gmp[c] + ppi[c]	1	0.952812	FALSE	FALSE
r_0699	3gmp[c] + h2o[c] -> gsn[c] + pi[c]	1	0.952812	FALSE	FALSE
r_0700	dzdp[c] + atp[c] -> dztp[c] + adp[c]	1	0.952812	FALSE	FALSE
r_0701	dzmp[c] + atp[c] -> dzdp[c] + adp[c]	1	0.952812	FALSE	FALSE
r_0702	dsmp[c] -> dzmp[c] + fum[c]	1	0.952812	FALSE	FALSE
r_0703	atp[c] + xmp[c] + nh3[c] -> amp[c] + ppi[c] + gmp[c]	1	0.952812	FALSE	FALSE
r_0704	atp[c] + idp[c] <=> adp[c] + itp[c]	1	0.952812	FALSE	FALSE
r_0705	xan[c] + nad[c] + h2o[c] -> urate[c] + nadh[c] + h[c]	1	0.952812	FALSE	FALSE
r_0706	hxan[c] + nad[c] + h2o[c] -> xan[c] + nadh[c] + h[c]	1	0.952812	TRUE	FALSE
r_0707	atp[c] + h2o[c] -> amp[c] + ppi[c]	1	0.952812	FALSE	FALSE
r_0708	trdrd[c] + adp[c] -> dadp[c] + trdox[c] + h2o[c]	1	0.952812	TRUE	FALSE
r_0709	atp[c] + dadp[c] <=> adp[c] + datp[c]	1	0.952812	FALSE	FALSE
r_0710	atp[c] + damp[c] <=> adp[c] + dadp[c]	1	0.952812	TRUE	FALSE
r_0711	urdgci[c] + h2o[c] <=> urdglyc[c] + nh3[c]	1	0.952812	FALSE	FALSE
r_0712	alla[c] + h2o[c] <=> urdglyc[c] + urea[c]	1	0.952812	FALSE	FALSE
r_0713	urdglyc[c] <=> glx[c] + urea[c]	1	0.952812	FALSE	FALSE
r_0714	3amp[c] + h2o[c] -> adn[c] + pi[c]	1	0.952812	FALSE	FALSE
r_0715	o2[c] + 4 fe2[c] + 4 h[c] -> 4 fe3[c] + 2 h2o[c]	1	0.952812	FALSE	FALSE
r_0716	uppg1[c] -> cpppg1[c] + 4 co2[c]	1	0.952812	FALSE	FALSE
r_0717	cpppg3[c] + 2 amet[c] -> pppg9[c] + 2 co2[c] + 2 met__L[c] + 2 dad_5[c]	1	0.952812	FALSE	FALSE
r_0718	pre3a[c] + o2[c] + nadh[c] + h[c] -> pre3b[c] + nad[c] + h2o[c]	1	0.952812	FALSE	FALSE
r_0719	amet[c] + pre3b[c] -> ahcys[c] + pre4[c]	1	0.952812	FALSE	FALSE
r_0720	amet[c] + pre4[c] -> ahcys[c] + pre5[c]	1	0.952812	FALSE	FALSE
r_0721	pre5[c] + amet[c] + h2o[c] -> pre6a[c] + ac[c] + ahcys[c]	1	0.952812	FALSE	FALSE
r_0722	pydam[c] + h2o[c] + o2[c] -> pydx[c] + nh3[c] + h2o2[c] + h[c]	1	0.952812	FALSE	FALSE
r_0723	f6p[c] + g3p[c] <=> e4p[c] + xu5p__D[c]	1	0.952812	TRUE	FALSE
r_0725	2dr5p[c] + adp[c] <=> 5drib[c] + atp[c]	1	0.952812	FALSE	FALSE
r_0726	2dr1p[c] -> 2dr5p[c]	1	0.952812	FALSE	FALSE
r_0727	3sulac[c] + nad[c] <=> 3spyr[c] + nadh[c] + h[c]	1	0.952812	FALSE	FALSE
r_0728	atp[c] + pyr[c] + pi[c] + h[c] <=> amp[c] + pep[c] + ppi[c]	1	0.952812	TRUE	FALSE
r_0729	phthr[c] + nad[c] -> 2a3o4pob[c] + nadh[c] + 2 h[c]	1	0.952812	FALSE	FALSE
r_0731	atp[c] + h2o[c] + lps[c] -> adp[c] + pi[c] + lps[e]	1	0.952812	FALSE	FALSE
r_0732	utp[c] + nrp[c] <=> ppi[c] + unrp[c]	1	0.952812	FALSE	FALSE
r_0733	lthrcala[c] + trnaadn[c] <=> amp[c] + n6lthrtrna[c]	1	0.952812	FALSE	FALSE
r_0734	trna6iso[c] + sdo[c] + 2 amet[c] <=> 2mn6ditrna[c] + ahcys[c] + met__L[c] + dad_5[c]	1	0.952812	FALSE	FALSE
r_0735	trna6iso[c] + sdo[c] + amet[c] <=> 2tn6ditrna[c] + met__L[c] + dad_5[c]	1	0.952812	FALSE	FALSE
r_0736	2tn6ditrna[c] + amet[c] <=> 2mn6ditrna[c] + ahcys[c]	1	0.952812	FALSE	FALSE
r_0737	forlmepep[c] + h2o[c] <=> mepep[c] + for[c]	1	0.952812	FALSE	FALSE
r_0738	trnauri[c] <=> trnapse[c]	1	0.952812	FALSE	FALSE
r_0739	pep_met__L[c] + trdox[c] + h2o[c] <=> pep_met_LRS[c] + trdrd[c]	1	0.952812	FALSE	FALSE
r_0740	amet[c] + procslcys[c] <=> ahcys[c] + procslmees[c]	1	0.952812	FALSE	FALSE
r_0741	amet[c] + ch4s[c] <=> ahcys[c] + dms[c]	1	0.952812	FALSE	FALSE
r_0742	atp[c] + popp[c] -> adp[c] + popp[c]	1	0.952812	FALSE	FALSE
r_0743	udpg[c] <=> udpgal[c]	1	0.952812	FALSE	FALSE
r_0744	pppro[c] + h2o[c] <=> protein[c] + pi[c]	1	0.952812	FALSE	FALSE
r_0745	pep[c] + uacgam[c] <=> uaccg[c] + pi[c]	1	0.952812	FALSE	FALSE
r_0746	udpgal[c] <=> uadgafu[c]	1	0.952812	FALSE	FALSE
r_0747	pglumi[c] + h2o[c] <=> pgluma[c] + nh3[c]	1	0.952812	FALSE	FALSE
r_0748	acoa[c] + h2o[c] <=> coa[c] + carbo[c]	1	0.952812	FALSE	FALSE
r_0749	trnaadn[c] + h2o[c] <=> trnahythi[c] + nh3[c]	1	0.952812	FALSE	FALSE
r_0750	amet[c] + rrna[c] <=> ahcys[c] + rrnan2me[c]	1	0.952812	FALSE	FALSE
r_0751	tetdglu16d14bis[c] + ckdo[c] <=> 3ddol[c] + cmp[c]	1	0.952812	FALSE	FALSE
r_0752	atp[c] + lipidAds[c] -> adp[c] + tetdglu16d14bis[c]	1	0.952812	FALSE	FALSE
r_0753	2dh3dgal6p[c] <=> pyr[c] + g3p[c]	1	0.952812	FALSE	FALSE
r_0754	2 gtp[c] <=> 35cdigmp[c] + 2 ppi[c]	1	0.952812	FALSE	FALSE
r_0755	35cdigmp[c] + h2o[c] <=> 5pg35pg[c]	1	0.952812	FALSE	FALSE
r_0756	5pg35pg[c] + 4hbz[c] <=> 4h3pb[c] + ppi[c]	1	0.952812	FALSE	FALSE
r_0757	thr__L[c] + atp[c] + hco3[c] + h[c] -> lthrcala[c] + ppi[c] + h2o[c]	1	0.952812	FALSE	FALSE
r_0758	chols[c] + h2o[c] <=> chol[c] + so4[c]	1	0.952812	FALSE	FALSE
r_0759	amet[c] + acon_T[c] <=> ahcys[c] + e3me2en[c]	1	0.952812	FALSE	FALSE
r_0760	2 sox[c] + 2 h[c] <=> h2o2[c] + o2[c]	1	0.952812	FALSE	FALSE
r_0761	blac[c] + h2o[c] <=> subbaa[c]	1	0.952812	FALSE	FALSE
r_0762	adelgluladp[c] + pi[c] -> adp[c] + lgluadp[c]	1	0.952812	FALSE	FALSE
r_0763	etfrd[c] + q[c] -> etfox[c] + qh2[c]	1	0.952812	FALSE	FALSE
r_0764	2 amet[c] + aderna[c] <=> 2 ahcys[c] + n6dirrna[c]	1	0.952812	FALSE	FALSE
r_0765	rscys[c] + h2o[c] <=> sslcys[c] + gly[c]	1	0.952812	FALSE	FALSE
r_0766	detripp[c] + dna[c] <=> ppi[c] + dna[c]	1	0.952812	FALSE	FALSE
r_0767	cdpdag_cho[c] + sng3p[c] <=> cmp[c] + pgp_cho[c]	1	0.952812	FALSE	FALSE
r_0768	argtrna[c] + protein[c] <=> trnaarg[c] + largp[c]	1	0.952812	FALSE	FALSE
r_0769	acacp[c] + pi[c] <=> actp[c] + ACP[c]	1	0.952812	FALSE	FALSE
r_0770	udpg[c] + dtpcudcpp[c] <=> ump[c] + adgddu[c]	1	0.952812	FALSE	FALSE
r_0771	atp[c] + btn[c] + accb[c] -> amp[c] + ppi[c] + bccp[c]	1	0.952812	FALSE	FALSE
r_0772	leutrna[c] + largp[c] <=> trnaleu[c] + lleuargp[c]	1	0.952812	FALSE	FALSE
r_0773	leutrna[c] + llysp[c] <=> trnaleu[c] + lleullysp[c]	1	0.952812	FALSE	FALSE
r_0774	atp[c] + btnCCP[c] + hco3[c] -> adp[c] + pi[c] + carP[c]	1	0.952812	FALSE	FALSE
r_0775	Sfglutth[c] + h2o[c] <=> for[c] + gthrd[c]	1	0.952812	FALSE	FALSE
r_0776	kdo8p[c] + pi[c] <=> pep[c] + ara5p[c] + h2o[c]	1	0.952812	FALSE	FALSE
r_0777	pn6ocllys[c] + fscspc4f4s[c] + 2 amet[c] + 2 r2f2sf[c] + 8 h[c] <=> pn6rdillys[c] + fscsp[c] + 2 h2s[c] + 4 fe2[c] + 2 met__L[c] + 2 dad_5[c] + 2 fdxo_22[c]	1	0.952812	FALSE	FALSE
r_0778	acnm[c] <=> acmana[c] + pyr[c]	1	0.952812	FALSE	FALSE
r_0779	5dh4dglc[c] <=> 25dop[c] + h2o[c] + co2[c]	1	0.952812	FALSE	FALSE
r_0780	3haACP[c] + u3dcga[c] <=> u2n3ob3hdg[c] + ACP[c]	1	0.952812	FALSE	FALSE
r_0781	3haACP[c] + uacgam[c] <=> ACP[c] + u3o3r3hnadg[c]	1	0.952812	FALSE	FALSE
r_0782	u23ga[c] + lx[c] <=> udp[c] + lipidAds[c]	1	0.952812	FALSE	FALSE
r_0783	chitob[c] + h2o[c] <=> 2 acgam[c]	1	0.952812	FALSE	FALSE
r_0784	3rinct[c] + h2o[c] <=> ribbc[c] + pi[c]	1	0.952812	FALSE	FALSE
r_0785	amet[c] + pliso[c] <=> ahcys[c] + plisome[c]	1	0.952812	FALSE	FALSE
r_0786	ptpl180[c] <=> ptpl0[c]	1	0.952812	FALSE	FALSE
r_0787	utp[c] + acgam1p[c] <=> ppi[c] + uacgam[c]	1	0.952812	FALSE	FALSE
r_0788	trdrd[c] + rooh[c] <=> trdox[c] + h2o[c] + roh[c]	1	0.952812	FALSE	FALSE
r_0789	atp[c] + anhm[c] + h2o[c] -> adp[c] + acmum6p[c]	1	0.952812	FALSE	FALSE
r_0790	amet[c] + trna7am7c[c] <=> met__L[c] + ade[c] + epqtrna[c]	1	0.952812	FALSE	FALSE
r_0791	trnagua[c] + preq1[c] <=> trna7am7c[c] + gua[c]	1	0.952812	FALSE	FALSE
r_0792	u23ga[c] + h2o[c] <=> ump[c] + lx[c]	1	0.952812	FALSE	FALSE
r_0793	atp[c] + 12dgr_TB[c] -> adp[c] + pa_cho[c]	1	0.952812	FALSE	FALSE
r_0794	thrp[c] <=> applp[c] + co2[c]	1	0.952812	FALSE	FALSE
r_0795	hgbam[c] + cobalt2[c] + atp[c] + h2o[c] -> cob2nda[c] + pi[c] + adp[c] + h[c]	1	0.952812	FALSE	FALSE
r_0796	23dappa[c] + h2o[c] <=> pyr[c] + 2 nh3[c]	1	0.952812	FALSE	FALSE
r_0797	gthrd[c] + fald[c] <=> HC02121[c]	1	0.952812	FALSE	FALSE
r_0798	nadph[c] + h[c] + qun[c] -> nadp[c] + hqn[c]	1	0.952812	FALSE	FALSE
r_0799	alia[c] <=> nt[c] + h2o[c]	1	0.952812	FALSE	FALSE
r_0800	dmpp[c] + trnaadn[c] <=> ppi[c] + trna6iso[c]	1	0.952812	FALSE	FALSE
r_0801	nad[c] + dna[c] + 5pdna[c] -> amp[c] + nmn[c] + dna[c]	1	0.952812	FALSE	FALSE
r_0802	u3o3r3hnadg[c] + h2o[c] <=> u3dcga[c] + ac[c]	1	0.952812	FALSE	FALSE
r_0803	atp[c] + 2 ala__D[c] -> adp[c] + pi[c] + alaala[c]	1	0.952812	FALSE	FALSE
r_0804	uamr[c] + nadp[c] <=> uaccg[c] + nadph[c] + h[c]	1	0.952812	FALSE	FALSE
r_0805	atp[c] + uamr[c] + ala__L[c] -> adp[c] + pi[c] + uama[c]	1	0.952812	FALSE	FALSE
r_0806	uaGgla[c] + uacgam[c] <=> uaaGgla[c] + udp[c]	1	0.952812	FALSE	FALSE
r_0807	atp[c] + uama[c] + glu__D[c] -> adp[c] + pi[c] + uamag[c]	1	0.952812	FALSE	FALSE
r_0808	uGgla[c] + dtpcudcpp[c] <=> ump[c] + uaGgla[c]	1	0.952812	FALSE	FALSE
r_0809	acmama[c] + h2o[c] <=> acmum[c] + ala__L[c]	1	0.952812	FALSE	FALSE
r_0810	cati[c] + nad[c] -> dhcrn[c] + nadh[c] + h[c]	1	0.952812	FALSE	FALSE
r_0811	atp[c] + glyc[c] -> adp[c] + sng3p[c]	1	0.952812	FALSE	FALSE
r_0812	5hiu[c] + h2o[c] <=> 5houdic[c]	1	0.952812	FALSE	FALSE
r_0813	5houdic[c] <=> alltn[c] + co2[c]	1	0.952812	FALSE	FALSE
r_0814	ctp[c] + g1p[c] <=> ppi[c] + cdpglc[c]	1	0.952812	FALSE	FALSE
r_0815	cdpglc[c] <=> cdp4dh6doglc[c] + h2o[c]	1	0.952812	FALSE	FALSE
r_0816	46dd4odtdpglc[c] <=> dtdprham[c]	1	0.952812	FALSE	FALSE
r_0817	idt[c] + nad[c] -> srb__L[c] + nadh[c] + h[c]	1	0.952812	FALSE	FALSE
r_0818	amet[c] + 8aonn[c] <=> amob[c] + dann[c]	1	0.952812	FALSE	FALSE
r_0819	atp[c] + dann[c] + co2[c] -> adp[c] + pi[c] + dtbt[c]	1	0.952812	FALSE	FALSE
r_0820	pmcoa[c] + ala__L[c] <=> 8aonn[c] + coa[c] + co2[c]	1	0.952812	FALSE	FALSE
r_0821	dtbt[c] + sdo[c] + 2 amet[c] + 2 e[c] + 2 h[c] <=> btn[c] + 2 met__L[c] + 2 dad_5[c]	1	0.952812	FALSE	FALSE
r_0822	212e12diac[c] <=> 2oxpaccoa[c]	1	0.952812	FALSE	FALSE
r_0823	atp[c] + pac[c] + coa[c] -> amp[c] + ppi[c] + phaccoa[c]	1	0.952812	FALSE	FALSE
r_0824	phaccoa[c] + o2[c] + nadph[c] + h[c] -> 212e12diac[c] + h2o[c] + nadp[c]	1	0.952812	FALSE	FALSE
r_0825	fald[c] + nad[c] + h2o[c] -> for[c] + nadh[c] + h[c]	1	0.952812	FALSE	FALSE
r_0826	tre6p[c] + h2o[c] <=> tre[c] + pi[c]	1	0.952812	FALSE	FALSE
r_0827	udpg[c] + g6p[c] <=> udp[c] + tre6p[c]	1	0.952812	FALSE	FALSE
r_0828	pglumi[c] + amet[c] <=> pn5mlglu[c] + ahcys[c]	1	0.952812	FALSE	FALSE
r_0829	pep[c] + phis__L[c] <=> pyr[c] + pplhis[c]	1	0.952812	FALSE	FALSE
r_0830	2po6hy[c] + amet[c] <=> 2po6me[c] + ahcys[c]	1	0.952812	FALSE	FALSE
r_0831	amet[c] + 3detlbq[c] <=> ahcys[c] + qh2[c]	1	0.952812	FALSE	FALSE
r_0832	gam1p[c] <=> gam6p[c]	1	0.952812	FALSE	FALSE
r_0833	atp[c] + dna[c] + 5pdna[c] -> amp[c] + ppi[c] + dna[c]	1	0.952812	FALSE	FALSE
r_0834	amylose[c] <=> starch[c]	1	0.952812	FALSE	FALSE
r_0835	orn__D[c] <=> ptrc[c] + co2[c]	1	0.952812	FALSE	FALSE
r_0836	lys__D[c] <=> 15dap[c] + co2[c]	1	0.952812	FALSE	FALSE
r_0837	xyl__D[c] <=> xylulo_D[c]	1	0.952812	FALSE	FALSE
r_0838	atp[c] + xylu__D[c] -> adp[c] + xu5p__D[c]	1	0.952812	FALSE	FALSE
r_0839	copre6[c] + nadh[c] + h[c] -> codhpre6[c] + nad[c]	1	0.952812	FALSE	FALSE
r_0840	amet[c] + dscl[c] <=> ahcys[c] + pre3a[c] + h[c]	1	0.952812	FALSE	FALSE
r_0841	pre8[c] <=> hgbyr[c]	1	0.952812	FALSE	FALSE
r_0842	4mlacac[c] <=> 4fumacac[c]	1	0.952812	TRUE	FALSE
r_0843	hgentis[c] + o2[c] <=> 4mlacac[c]	1	0.952812	TRUE	FALSE
r_0844	34hpp[c] + o2[c] <=> hgentis[c] + co2[c]	1	0.952812	TRUE	FALSE
r_0845	man6p[c] <=> f6p[c]	1	0.952812	FALSE	FALSE
r_0846	sng3p[c] + qun[c] -> dhap[c] + hqn[c]	1	0.952812	FALSE	FALSE
r_0847	met__L[c] + trdox[c] + h2o[c] <=> metox[c] + trdrd[c]	1	0.952812	FALSE	FALSE
r_0848	pep_met__L[c] + trdox[c] + h2o[c] <=> pepmetox[c] + trdrd[c]	1	0.952812	FALSE	FALSE
r_0849	sng3p[c] + nadp[c] -> dhap[c] + nadph[c] + h[c]	1	0.952812	FALSE	FALSE
r_0850	sng3p[c] + nad[c] -> dhap[c] + nadh[c] + h[c]	1	0.952812	FALSE	FALSE
r_0851	amet[c] + trnagua[c] <=> ahcys[c] + trnan1megu[c]	1	0.952812	FALSE	FALSE
r_0852	atp[c] + h2o[c] + hemeO[c] -> adp[c] + pi[c] + hemeO[e]	1	0.952812	FALSE	FALSE
r_0853	ptyp[c] + h2o[c] <=> pty[c] + pi[c]	1	0.952812	FALSE	FALSE
r_0854	hthbp[c] <=> dhbpt[c] + h2o[c]	1	0.952812	FALSE	FALSE
r_0855	catechol[c] + o2[c] <=> ccmuac[c]	1	0.952812	FALSE	FALSE
r_0856	bz[c] + nadh[c] + h[c] + o2[c] -> bz12diol[c] + nad[c]	1	0.952812	FALSE	FALSE
r_0857	5odhf2a[c] + h2o[c] <=> 3oxoadp[c]	1	0.952812	FALSE	FALSE
r_0858	dhap[c] <=> mthgxl[c] + pi[c]	1	0.952812	FALSE	FALSE
r_0859	4hthdp[c] + nadh[c] + h[c] <=> thdp[c] + nad[c]	1	0.952812	FALSE	FALSE
r_0860	lac__D[c] + acgam6p[c] <=> acmum6p[c] + h2o[c]	1	0.952812	FALSE	FALSE
r_0861	acgam6p[c] + h2o[c] <=> gam6p[c] + ac[c]	1	0.952812	FALSE	FALSE
r_0862	moaciami[c] + h2o[c] <=> carbo[c] + nh3[c]	1	0.952812	FALSE	FALSE
r_0863	pep[c] + dha[c] <=> pyr[c] + dhap[c]	1	0.952812	FALSE	FALSE
r_0864	ctp[c] + kdo[c] <=> ppi[c] + ckdo[c]	1	0.952812	FALSE	FALSE
r_0865	trnaque[c] + acptr[c] + h2o[c] <=> epqtrna[c] + racptr[c]	1	0.952812	FALSE	FALSE
r_0866	dtpcudcpp[c] + h2o[c] <=> dtpcudcpp[c] + pi[c] + h[c]	1	0.952812	TRUE	FALSE
r_0867	dmmq[c] + amet[c] <=> mql[c] + ahcys[c]	1	0.952812	FALSE	FALSE
r_0868	amet[c] + 2m6atp14b[c] <=> ahcys[c] + 6m3m2atp14b[c]	1	0.952812	FALSE	FALSE
r_0869	gtp[c] + man1p[c] <=> ppi[c] + gdpmann[c]	1	0.952812	FALSE	FALSE
r_0870	gdpmann[c] <=> gdpddman[c] + h2o[c]	1	0.952812	FALSE	FALSE
r_0871	atp[c] + h2o[c] + k[c] -> adp[c] + pi[c] + k[e]	1	0.952812	FALSE	FALSE
r_0872	2 frdp[c] <=> ppi[c] + HC01118[c]	1	0.952812	FALSE	FALSE
r_0873	sql[c] + fad[c] + h2o[c] <=> hdsl[c] + fadh2[c]	1	0.952812	FALSE	FALSE
r_0874	sql[c] <=> dptne[c]	1	0.952812	FALSE	FALSE
r_0875	arsni[c] + trdrd[c] <=> aso3[c] + trdox[c] + h2o[c]	1	0.952812	FALSE	FALSE
r_0876	arsni[c] + glutrd[c] <=> aso3[c] + flutox[c]	1	0.952812	FALSE	FALSE
r_0877	succoa[c] + accoa[c] <=> coa[c] + oxadpcoa[c]	1	0.952812	FALSE	FALSE
r_0878	4cml[c] <=> 5odhf2a[c] + co2[c]	1	0.952812	FALSE	FALSE
r_0879	34dhbz[c] + o2[c] <=> CCbuttc[c]	1	0.952812	FALSE	FALSE
r_0880	4cml[c] <=> CCbuttc[c]	1	0.952812	FALSE	FALSE
r_0881	3hmp[c] + nad[c] -> 2mop[c] + nadh[c] + h[c]	1	0.952812	FALSE	FALSE
r_0882	4h2kpi[c] <=> sucsal[c] + pyr[c]	1	0.952812	FALSE	FALSE
r_0883	34dhpacet[c] + o2[c] <=> 5cmhmsa[c]	1	0.952812	FALSE	FALSE
r_0884	mana[c] <=> 2ddglcn[c] + h2o[c]	1	0.952812	FALSE	FALSE
r_0885	atp[c] + pty[c] -> adp[c] + ptyp[c] + e[c]	1	0.952812	FALSE	FALSE
r_0886	utp[c] + g1p[c] <=> ppi[c] + udpg[c]	1	0.952812	FALSE	FALSE
r_0887	5dh4dglcn[c] <=> 46dh25dohxn[c]	1	0.952812	FALSE	FALSE
r_0888	2ddglcn[c] + nad[c] -> 46dh25dohxn[c] + nadh[c] + h[c]	1	0.952812	FALSE	FALSE
r_0889	uacgam[c] <=> udp2aca26ddarah4[c] + h2o[c]	1	0.952812	FALSE	FALSE
r_0890	24b246tbap[c] + pep[c] + h2o[c] <=> psea[c] + pi[c]	1	0.952812	FALSE	FALSE
r_0891	u4a46dnabla[c] + accoa[c] <=> u24b246tbla[c] + coa[c]	1	0.952812	FALSE	FALSE
r_0892	psea[c] + ctp[c] <=> cmppsea[c] + ppi[c]	1	0.952812	FALSE	FALSE
r_0893	u4a46dnabla[c] + akg[c] <=> udp2aca26ddarah4[c] + glu__L[c]	1	0.952812	FALSE	FALSE
r_0894	rpntp[c] + h2o[c] <=> prpmn[c] + ppi[c]	1	0.952812	FALSE	FALSE
r_0895	racptr[c] + h2o2[c] <=> acptr[c] + 2 h2o[c]	1	0.952812	FALSE	FALSE
r_0896	1pqq[c] + 3 o2[c] <=> pqq[c] + 2 h2o2[c] + 2 h2o[c]	1	0.952812	FALSE	FALSE
r_0897	atp[c] + ru5p__D[c] -> adp[c] + rb15bp[c]	1	0.952812	FALSE	FALSE
r_0898	atp[c] + h2o[c] + mg2[c] -> adp[c] + pi[c] + mg2[e] + h[c]	1	0.952812	FALSE	FALSE
r_0901	fmn[c] + nadh[c] + h[c] <=> fmnh2[c] + nad[c]	1	0.952812	FALSE	FALSE
r_0902	pl[c] <=>	0.990426	0.943689	TRUE	FALSE
r_0903	thbpt[c] <=>	1	0.952812	FALSE	FALSE
r_0904	pphn[c] + nad[c] <=> 34hpp[c] + co2[c] + nadh[c] + h[c]	1	0.952812	TRUE	FALSE
r_0905	oaa[c] + Largn[c] <=> asp__L[c] + pphn[c]	1	0.952812	FALSE	FALSE
r_0906	pre6b[c] + nadp[c] <=> pre6a[c] + nadph[c] + h[c]	1	0.952812	FALSE	FALSE
r_0907	2 amet[c] + pre6b[c] <=> 2 ahcys[c] + pre8[c] + co2[c]	1	0.952812	FALSE	FALSE
r_0908	hgbyr[c] + 2 gln__L[c] + 2 atp[c] + 2 h2o[c] <=> hgbam[c] + 2 pi[c] + 2 glu__L[c] + 2 adp[c]	1	0.952812	FALSE	FALSE
r_0909	cobalt2[c] <=>	1	0.952812	FALSE	FALSE
r_0910	cob2nda[c] ->	1	0.952812	FALSE	FALSE
r_0911	4adcho[c] <=> 4abz[c] + pyr[c]	1	0.952812	TRUE	FALSE
r_0912	cpmp[c] ->	1	0.952812	FALSE	FALSE
r_0913	preq1[c] ->	1	0.952812	FALSE	FALSE
r_0914	u24b246tbla[c] + h2o[c] <=> 24b246tbap[c] + udp[c]	1	0.952812	FALSE	FALSE
r_0915	cmppsea[c] ->	1	0.952812	FALSE	FALSE
r_0916	uamr[c] ->	1	0.952812	FALSE	FALSE
r_0917	accoa[c] + gam1p[c] <=> coa[c] + acgam1p[c]	1	0.952812	FALSE	FALSE
r_0918	atp[c] + acgam[c] <=> adp[c] + acgam6p[c]	1	0.952812	FALSE	FALSE
r_0919	chitob[c] ->	1	0.952812	FALSE	FALSE
r_0921	cys__L[c] + so3[c] <=> h2s[c] + Lcyst[c]	1	0.952812	FALSE	FALSE
r_0922	3sulac[c] <=> pyr[c] + hso3[c]	1	0.952812	FALSE	FALSE
r_0923	Lcyst[c] + h2o[c] <=> pyr[c] + hso3[c] + nh3[c] + h[c]	1	0.952812	FALSE	FALSE
r_0924	glu[c] ->	1	0.952812	FALSE	FALSE
r_0925	dms[c] ->	1	0.952812	FALSE	FALSE
r_0926	nalhsrln[c] ->	1	0.952812	FALSE	FALSE
r_0927	5mtr[c] ->	1	0.952812	FALSE	FALSE
r_0928	5a4icam[c] ->	1	0.952812	FALSE	FALSE
r_0929	dgtp[c] <=> dna[c]	1	0.952812	FALSE	FALSE
r_0930	dztp[c] <=> dna[c]	1	0.952812	FALSE	FALSE
r_0931	atp[c] + dgmp[c] + asp__L[c] <=> adp[c] + pi[c] + dsmp[c]	1	0.952812	FALSE	FALSE
r_0932	urate[c] + o2[c] + h2o[c] <=> 5hiu[c] + h2o2[c]	1	0.952812	FALSE	FALSE
r_0934	alla[c] + h2o[c] <=> urdgci[c] + nh3[c] + co2[c]	1	0.952812	FALSE	FALSE
r_0935	dmgly[c] ->	1	0.952812	FALSE	FALSE
r_0936	dhlpyprot[c] + nad[c] <=> lprot[c] + nadh[c] + h[c]	1	0.952812	FALSE	FALSE
r_0937	athr__L[c] + nadp[c] -> 2aobut[c] + nadph[c] + h[c]	1	0.952812	FALSE	FALSE
r_0938	24dab[c] ->	1	0.952812	FALSE	FALSE
r_0939	glu__L[c] + aspsa[c] <=> akg[c] + 24dab[c]	0.752627	0.717112	TRUE	FALSE
r_0940	ecto__L[c] <=>	0.361519	0.344459	TRUE	FALSE
r_0941	ptcys[c] ->	1	0.952812	FALSE	FALSE
r_0942	pap[c] ->	1	0.952812	FALSE	FALSE
r_0943	atp[c] + pnto__R[c] <=> adp[c] + 4ppan[c]	1	0.952812	TRUE	FALSE
r_0944	uri[c] + pi[c] + h[c] <=> ura[c] + r1p[c]	1	0.952812	FALSE	FALSE
r_0945	5mcsn[c] <=>	1	0.952812	FALSE	FALSE
r_0946	3aib__D[c] ->	1	0.952812	FALSE	FALSE
r_0947	scp[c] ->	1	0.952812	FALSE	FALSE
r_0948	2c4mthzep[c] <=> cthzp[c]	1	0.952812	FALSE	FALSE
r_0949	4hba[c] ->	1	0.952812	FALSE	FALSE
r_0950	thmtp[c] ->	1	0.952812	TRUE	FALSE
r_0951	15gl[c] + h2o[c] + h[c] <=> glcn[c]	1	0.952812	FALSE	FALSE
r_0952	fe3[c] ->	1	0.952812	FALSE	FALSE
r_0953	hmbil[c] <=> uppg1[c]	1	0.952812	FALSE	FALSE
r_0954	cpppg1[c] ->	1	0.952812	FALSE	FALSE
r_0955	sheme[c] ->	1	0.952812	FALSE	FALSE
r_0956	cbi[c] <=>	1	0.952812	FALSE	FALSE
r_0957	prf2[c] ->	1	0.952812	FALSE	FALSE
r_0958	hthbp[c] ->	1	0.952812	FALSE	FALSE
r_0959	0.3586 gua[c] + 0.3586 csn[c] + 0.2614 ade[c] + 0.0722 thym[c] + 0.1892 ura[c] + 0.18816 lys__L[c] + 0.706188 ala__L[c] + 0.599172 leu__L[c] + 0.231672 phe__L[c] + 0.431004 arg__L[c] + 0.17052 gln__L[c] + 0.497448 gly[c] + 0.143472 met__L[c] + 0.445704 val__L[c] + 0.295764 pro__L[c] + 0.134652 tyr__L[c] + 0.312228 asp__L[c] + 0.343392 glu__L[c] + 0.124068 his__L[c] + 0.30282 thr__L[c] + 0.054684 …	1	0.952812	FALSE	FALSE
r_0960	biomass[c] ->	1	0.952812	FALSE	FALSE
r_0961	pgp_cho[c] <=>	1	0.952812	FALSE	FALSE
r_0962	tre6p[c] <=> tre6p[e]	1	0.952812	FALSE	FALSE
r_0963	tre6p[e] <=>	1	0.952812	FALSE	FALSE
r_0964	acgam[c] <=> acgam[e]	1	0.952812	FALSE	FALSE
r_0965	acgam[e] <=>	1	0.952812	FALSE	FALSE
r_0966	asp__L[c] <=> asp__L[e]	0.86124	0.820599	TRUE	FALSE
r_0968	akg[c] <=> akg[e]	1	0.952812	FALSE	FALSE
r_0969	akg[e] <=>	1	0.952812	FALSE	FALSE
r_0970	ac[c] <=> ac[e]	1	0.952812	FALSE	FALSE
r_0971	ac[e] <=>	1	0.952812	FALSE	FALSE
r_0972	for[c] <=> for[e]	1	0.952812	FALSE	FALSE
r_0973	for[e] <=>	1	0.952812	FALSE	FALSE
r_0974	2 pi[c] + malt__D[c] -> h2o[c] + 2 g1p[c]	1	0.952812	FALSE	FALSE
r_0975	malt__D[c] <=> malt__D[e]	1	0.952812	FALSE	FALSE
r_0976	malt__D[e] <=>	1	0.952812	FALSE	FALSE
r_0977	h2o[c] + cellb[c] -> 2 glc__aD[c]	1	0.952812	FALSE	FALSE
r_0978	atp[c] + glc__aD[c] -> adp[c] + h[c] + g6p[c]	1	0.952812	FALSE	FALSE
r_0979	glc__aD[c] <=> glc__aD[e]	1	0.952812	FALSE	FALSE
r_0980	glc__aD[e] <=>	1	0.952812	FALSE	FALSE
r_0981	cellb[c] <=> cellb[e]	1	0.952812	FALSE	FALSE
r_0982	cellb[e] <=>	1	0.952812	FALSE	FALSE
r_0983	atp[c] + fru[c] -> adp[c] + h[c] + f6p[c]	1	0.952812	FALSE	FALSE
r_0984	fru[c] <=> fru[e]	1	0.952812	FALSE	FALSE
r_0985	fru[e] <=>	1	0.952812	FALSE	FALSE
r_0986	pi[c] + sucr[c] -> fru[c] + g1p[c]	1	0.952812	FALSE	FALSE
r_0987	sucr[c] <=> sucr[e]	1	0.952812	FALSE	FALSE
r_0988	sucr[e] <=>	1	0.952812	FALSE	FALSE
r_0989	atp[c] + gal[c] -> adp[c] + h[c] + gal1p[c]	1	0.952812	FALSE	FALSE
r_0990	utp[c] + gal1p[c] <=> ppi[c] + udpgal[c]	1	0.952812	FALSE	FALSE
r_0991	gal[c] + h[c] <=> gal[e] + h[e]	1	0.952812	FALSE	FALSE
r_0992	gal[e] <=>	1	0.952812	FALSE	FALSE
r_0993	h2o[c] + raffin[c] -> sucr[c] + gal[c]	1	0.952812	FALSE	FALSE
r_0994	raffin[c] +h[c] <=> raffin[e] + h[e]	1	0.952812	FALSE	FALSE
r_0995	raffin[e] <=>	1	0.952812	FALSE	FALSE
r_0996	h2o[c] + lcts[c] -> glc__aD[c] + gal[c]	1	0.952812	FALSE	FALSE
r_0997	lcts[c] <=> lcts[e]	1	0.952812	FALSE	FALSE
r_0998	lcts[e] <=>	1	0.952812	FALSE	FALSE
r_0999	h2o[c] + melib[c] -> glc__aD[c] + gal[c]	1	0.952812	FALSE	FALSE
r_1000	melib[c] <=> melib[e]	1	0.952812	FALSE	FALSE
r_1001	melib[e] <=>	1	0.952812	FALSE	FALSE
r_1002	atp[c] + man[c] -> adp[c] + h[c] + man6p[c]	1	0.952812	FALSE	FALSE
r_1003	man[c] <=> man[e]	1	0.952812	FALSE	FALSE
r_1004	man[e] <=>	1	0.952812	FALSE	FALSE
r_1005	nadp[c] + sbt__D[c] <=> nadph[c] + h[c] + glc__aD[c]	1	0.952812	FALSE	FALSE
r_1006	sbt__D[c] <=> sbt__D[e]	1	0.952812	FALSE	FALSE
r_1007	sbt__D[e] <=>	1	0.952812	FALSE	FALSE
r_1008	nad[c] + mnl[c] <=> nadh[c] + h[c] + fru[c]	1	0.952812	FALSE	FALSE
r_1009	mnl[c] <=> mnl[e]	1	0.952812	FALSE	FALSE
r_1010	mnl[e] <=>	1	0.952812	FALSE	FALSE
r_1011	nad[c] + abt__D[c] <=> nadh[c] + h[c] + rbl__D[c]	1	0.952812	FALSE	FALSE
r_1012	abt__D[c] <=> abt__D[e]	1	0.952812	FALSE	FALSE
r_1013	abt__D[e] <=>	1	0.952812	FALSE	FALSE
r_1014	atp[c] + rbl__D[c] -> adp[c] + h[c] + ru5p__D[c]	1	0.952812	FALSE	FALSE
r_1015	glyc[c] <=> glyc[e]	1	0.952812	FALSE	FALSE
r_1016	glyc[e] <=>	1	0.952812	FALSE	FALSE
r_1017	f6p[c] <=> f6p[e]	1	0.952812	FALSE	FALSE
r_1018	f6p[e] <=>	1	0.952812	FALSE	FALSE
r_1019	arg__L[c] <=> arg__L[e]	1	0.952812	FALSE	FALSE
r_1020	arg__L[e] <=>	1	0.952812	FALSE	FALSE
r_1021	nad[c] + quin[c] <=> nadh[c] + h[c] + 3dhq[c]	1	0.952812	FALSE	FALSE
r_1022	quin[c] <=> quin[e]	1	0.952812	FALSE	FALSE
r_1023	quin[e] <=>	1	0.952812	FALSE	FALSE
r_1024	nad[c] + lac__L[c] <=> nadh[c] + h[c] + pyr[c]	1	0.952812	FALSE	FALSE
r_1025	lac__L[c] <=> lac__L[e]	1	0.952812	FALSE	FALSE
r_1026	lac__L[e] <=>	1	0.952812	FALSE	FALSE
r_1027	4abut[c] <=> 4abut[e]	1	0.952812	FALSE	FALSE
r_1028	4abut[e] <=>	1	0.952812	FALSE	FALSE
r_1029	nadp[c] + galctn__L[c] <=> nadph[c] + h[c] + galur[c]	1	0.952812	FALSE	FALSE
r_1030	galctn__L[c] -> h2o[c] + 2dh3dgal[c]	1	0.952812	FALSE	FALSE
r_1031	2dh3dgal[c] <=> pyr[c] + glycs[c]	1	0.952812	FALSE	FALSE
r_1032	nadph[c] + h[c] + glycs[c] <=> nadp[c] + glyc[c]	1	0.952812	FALSE	FALSE
r_1033	galur[c] <=> galur[e]	1	0.952812	FALSE	FALSE
r_1034	galur[e] <=>	1	0.952812	FALSE	FALSE
r_1035	galctn__L[c] <=> galctn__L[e]	1	0.952812	FALSE	FALSE
r_1036	galctn__L[e] <=>	1	0.952812	FALSE	FALSE
r_1037	fuc__L[c] <=> fcl__L[c]	1	0.952812	FALSE	FALSE
r_1038	atp[c] + fcl__L[c] -> adp[c] + h[c] + fc1p[c]	1	0.952812	FALSE	FALSE
r_1039	fc1p[c] <=> dhap[c] + lald__L[c]	1	0.952812	FALSE	FALSE
r_1040	h2o[c] + nad[c] + lald__L[c] <=> nadh[c] + 2 h[c] + lac__L[c]	1	0.952812	FALSE	FALSE
r_1041	fuc__L[c] + h[c] <=> fuc__L[e] + h[e]	1	0.952812	FALSE	FALSE
r_1042	fuc__L[e] <=>	1	0.952812	FALSE	FALSE
r_1043	pep[c] + rbl_B[c] <=> pyr[c] + salcn6p[c]	1	0.952812	FALSE	FALSE
r_1044	h2o[c] + salcn6p[c] -> g6p[c] + slgn[c]	1	0.952812	FALSE	FALSE
r_1045	slgn[c] ->	1	0.952812	FALSE	FALSE
r_1046	rbl_B[c] + h[c] <=> rbl_B[e] + h[e]	1	0.952812	FALSE	FALSE
r_1047	rbl_B[e] <=>	1	0.952812	FALSE	FALSE
r_1048	rmn[c] <=> rml[c]	1	0.952812	FALSE	FALSE
r_1049	atp[c] + rml[c] -> adp[c] + h[c] + rml1p[c]	1	0.952812	FALSE	FALSE
r_1050	rml1p[c] <=> dhap[c] + lald__L[c]	1	0.952812	FALSE	FALSE
r_1051	rmn[c] <=> rmn[e]	1	0.952812	FALSE	FALSE
r_1052	rmn[e] <=>	1	0.952812	FALSE	FALSE
r_1053	34hpp[c] + h[c] <=> 34hpp[e] + h[e]	1	0.952812	FALSE	FALSE
r_1054	34hpp[e] <=>	1	0.952812	FALSE	FALSE
r_1055	acgala[c] + pplhis[c] -> acgal6p[c] + phis__L[c]	1	0.952812	FALSE	FALSE
r_1056	h2o[c] + acgal6p[c] <=> ac[c] + galam6p[c]	1	0.952812	FALSE	FALSE
r_1057	h2o[c] + galam6p[c] -> nh3[c] + tag6p__D[c]	1	0.952812	FALSE	FALSE
r_1058	tag6p__D[c] <=> f6p[c]	1	0.952812	FALSE	FALSE
r_1059	acgala[c] <=> acgala[e]	1	0.952812	FALSE	FALSE
r_1060	acgala[e] <=>	1	0.952812	FALSE	FALSE
r_1061	h2o[c] + gam6p[c] <=> nh3[c] + f6p[c]	1	0.952812	FALSE	FALSE
r_1062	h2o[c] + 4fumacac[c] -> h[c] + fum[c] + acac[c]	1	0.952812	TRUE	FALSE
r_1064	24dab[c] + accoa[c] -> n4acld[c] + coa[c]	1	0.952812	FALSE	FALSE
r_1065	n4acld[c] -> h2o[c] + ecto__L[c]	1	0.952812	FALSE	FALSE
r_1068	acald[c] + thmpp[c] <=> 2ahethmpp[c]	0.756296	0.720607	TRUE	FALSE
r_1070	asp__L[c] + phpyr[c] <=> oaa[c] + phe__L[c]	1	0.952812	TRUE	FALSE

## Sheet: Sheet3
Essential genes in free-living state
Genes	Grratio	Flux	Essentiality	Effect1	Effect2
AB395_RS00095	1	0.668023	FALSE	FALSE	FALSE
AB395_RS04040	1	0.668023	FALSE	FALSE	FALSE
AB395_RS04045	1	0.668023	FALSE	FALSE	FALSE
AB395_RS00155	1	0.668023	FALSE	FALSE	TRUE
AB395_RS00165	1	0.668023	FALSE	FALSE	TRUE
AB395_RS00180	1	0.668023	FALSE	FALSE	TRUE
AB395_RS00195	1	0.668023	FALSE	FALSE	TRUE
AB395_RS17245	1	0.668023	FALSE	FALSE	TRUE
AB395_RS00210	1	0.668023	FALSE	FALSE	TRUE
AB395_RS00245	1	0.668023	FALSE	FALSE	TRUE
AB395_RS00280	1	0.668023	FALSE	FALSE	FALSE
AB395_RS25105	1	0.668023	FALSE	FALSE	FALSE
AB395_RS00295	1	0.668023	FALSE	FALSE	FALSE
AB395_RS05570	1	0.668023	FALSE	FALSE	FALSE
AB395_RS00300	1	0.668023	FALSE	FALSE	TRUE
AB395_RS00305	1	0.668023	FALSE	FALSE	TRUE
AB395_RS00315	1	0.668023	FALSE	FALSE	TRUE
AB395_RS00350	1	0.668023	FALSE	FALSE	TRUE
AB395_RS00385	1	0.668023	FALSE	FALSE	TRUE
AB395_RS00405	1	0.668023	FALSE	FALSE	FALSE
AB395_RS03265	1	0.668023	FALSE	FALSE	FALSE
AB395_RS27575	1	0.668023	FALSE	FALSE	FALSE
AB395_RS33650	1	0.668023	FALSE	FALSE	FALSE
AB395_RS00470	1	0.668023	FALSE	FALSE	FALSE
AB395_RS05585	1	0.668023	FALSE	FALSE	FALSE
AB395_RS07885	1	0.668023	FALSE	FALSE	FALSE
AB395_RS08985	1	0.668023	FALSE	FALSE	FALSE
AB395_RS10735	1	0.668023	FALSE	FALSE	FALSE
AB395_RS14170	1	0.668023	FALSE	FALSE	FALSE
AB395_RS00565	-8.81144e-13	-5.88625e-13	TRUE	TRUE	TRUE
AB395_RS00570	1.78634e-25	1.19332e-25	TRUE	TRUE	TRUE
AB395_RS00575	1	0.668023	FALSE	FALSE	FALSE
AB395_RS01340	1	0.668023	FALSE	FALSE	FALSE
AB395_RS12215	1	0.668023	FALSE	FALSE	TRUE
AB395_RS21990	1	0.668023	FALSE	FALSE	FALSE
AB395_RS23535	1	0.668023	FALSE	FALSE	FALSE
AB395_RS25370	1	0.668023	FALSE	FALSE	FALSE
AB395_RS00585	-2.50803e-12	-1.67542e-12	TRUE	TRUE	TRUE
AB395_RS00645	1	0.668023	FALSE	FALSE	FALSE
AB395_RS04225	1	0.668023	FALSE	FALSE	FALSE
AB395_RS09270	1	0.668023	FALSE	FALSE	FALSE
AB395_RS19315	1	0.668023	FALSE	FALSE	FALSE
AB395_RS00695	1	0.668023	FALSE	FALSE	FALSE
AB395_RS32715	1	0.668023	FALSE	FALSE	FALSE
AB395_RS00720	1	0.668023	FALSE	FALSE	TRUE
AB395_RS00845	8.17793e-25	5.46305e-25	TRUE	TRUE	TRUE
AB395_RS00880	1	0.668023	FALSE	FALSE	FALSE
AB395_RS23140	1	0.668023	FALSE	FALSE	FALSE
AB395_RS23330	1	0.668023	FALSE	FALSE	FALSE
AB395_RS00995	1	0.668023	FALSE	FALSE	TRUE
AB395_RS01000	1	0.668023	FALSE	FALSE	TRUE
AB395_RS32380	1	0.668023	FALSE	FALSE	FALSE
AB395_RS01070	1	0.668023	FALSE	FALSE	TRUE
AB395_RS01185	1	0.668023	FALSE	FALSE	TRUE
AB395_RS01195	1	0.668023	FALSE	FALSE	FALSE
AB395_RS01265	1	0.668023	FALSE	FALSE	TRUE
AB395_RS01385	1	0.668023	FALSE	FALSE	TRUE
AB395_RS01680	1	0.668023	FALSE	FALSE	TRUE
AB395_RS01685	1	0.668023	FALSE	FALSE	TRUE
AB395_RS01765	1	0.668023	FALSE	FALSE	TRUE
AB395_RS01810	1	0.668023	FALSE	FALSE	FALSE
AB395_RS08645	1	0.668023	FALSE	FALSE	FALSE
AB395_RS01985	1	0.668023	FALSE	TRUE	TRUE
AB395_RS01995	1	0.668023	FALSE	FALSE	TRUE
AB395_RS02025	1	0.668023	FALSE	FALSE	TRUE
AB395_RS02065	1	0.668023	FALSE	FALSE	TRUE
AB395_RS02075	1	0.668023	FALSE	FALSE	FALSE
AB395_RS02115	1	0.668023	FALSE	FALSE	TRUE
AB395_RS02125	1	0.668023	FALSE	FALSE	FALSE
AB395_RS02170	1	0.668023	FALSE	FALSE	TRUE
AB395_RS02175	1	0.668023	FALSE	FALSE	TRUE
AB395_RS02190	1	0.668023	FALSE	FALSE	FALSE
AB395_RS05915	1	0.668023	FALSE	FALSE	FALSE
AB395_RS16705	1	0.668023	FALSE	FALSE	FALSE
AB395_RS02200	1	0.668023	FALSE	FALSE	FALSE
AB395_RS02220	1	0.668023	FALSE	FALSE	FALSE
AB395_RS02230	1	0.668023	FALSE	FALSE	TRUE
AB395_RS02240	1	0.668023	FALSE	FALSE	TRUE
AB395_RS02280	0.99793	0.66664	FALSE	TRUE	TRUE
AB395_RS02355	1	0.668023	FALSE	FALSE	TRUE
AB395_RS02360	1	0.668023	FALSE	FALSE	TRUE
AB395_RS02365	1	0.668023	FALSE	FALSE	TRUE
AB395_RS02410	1	0.668023	FALSE	FALSE	TRUE
AB395_RS02445	1	0.668023	FALSE	FALSE	FALSE
AB395_RS02465	1	0.668023	FALSE	FALSE	FALSE
AB395_RS02495	1.21071e-12	8.08779e-13	TRUE	TRUE	TRUE
AB395_RS02500	1	0.668023	FALSE	FALSE	TRUE
AB395_RS07080	1	0.668023	FALSE	FALSE	FALSE
AB395_RS07620	1	0.668023	FALSE	FALSE	FALSE
AB395_RS08415	1	0.668023	FALSE	FALSE	FALSE
AB395_RS09205	1	0.668023	FALSE	FALSE	FALSE
AB395_RS10180	1	0.668023	FALSE	FALSE	FALSE
AB395_RS15335	1	0.668023	FALSE	FALSE	FALSE
AB395_RS26735	1	0.668023	FALSE	FALSE	FALSE
AB395_RS27530	1	0.668023	FALSE	FALSE	FALSE
AB395_RS02520	1	0.668023	FALSE	FALSE	TRUE
AB395_RS02540	1	0.668023	FALSE	FALSE	TRUE
AB395_RS02595	1	0.668023	FALSE	FALSE	TRUE
AB395_RS02675	1	0.668023	FALSE	FALSE	FALSE
AB395_RS29500	1	0.668023	FALSE	FALSE	FALSE
AB395_RS02705	5.52888e-14	3.69342e-14	TRUE	TRUE	TRUE
AB395_RS02710	1	0.668023	FALSE	FALSE	FALSE
AB395_RS25330	1	0.668023	FALSE	FALSE	TRUE
AB395_RS02720	1	0.668023	FALSE	FALSE	TRUE
AB395_RS02725	1	0.668023	FALSE	FALSE	TRUE
AB395_RS08875	1	0.668023	FALSE	FALSE	TRUE
AB395_RS08885	1	0.668023	FALSE	FALSE	TRUE
AB395_RS08890	1	0.668023	FALSE	FALSE	TRUE
AB395_RS12630	1	0.668023	FALSE	FALSE	TRUE
AB395_RS12755	1	0.668023	FALSE	FALSE	TRUE
AB395_RS12765	1	0.668023	FALSE	FALSE	TRUE
AB395_RS12770	1	0.668023	FALSE	FALSE	TRUE
AB395_RS02730	1	0.668023	FALSE	FALSE	TRUE
AB395_RS02770	1	0.668023	FALSE	FALSE	TRUE
AB395_RS02775	1	0.668023	FALSE	FALSE	FALSE
AB395_RS02820	0.818846	0.547008	FALSE	TRUE	TRUE
AB395_RS02910	1	0.668023	FALSE	TRUE	TRUE
AB395_RS02965	1	0.668023	FALSE	FALSE	FALSE
AB395_RS15505	1	0.668023	FALSE	FALSE	FALSE
AB395_RS02995	4.03397e-14	2.69479e-14	TRUE	TRUE	TRUE
AB395_RS03000	4.03397e-14	2.69479e-14	TRUE	TRUE	TRUE
AB395_RS26140	0.956318	0.638842	FALSE	TRUE	TRUE
AB395_RS26145	1	0.668023	FALSE	FALSE	FALSE
AB395_RS03005	1	0.668023	FALSE	FALSE	TRUE
AB395_RS03020	1	0.668023	FALSE	FALSE	TRUE
AB395_RS03025	1	0.668023	FALSE	FALSE	TRUE
AB395_RS03030	1	0.668023	FALSE	FALSE	TRUE
AB395_RS03130	1	0.668023	FALSE	FALSE	TRUE
AB395_RS03155	1	0.668023	FALSE	FALSE	TRUE
AB395_RS19375	1	0.668023	FALSE	FALSE	TRUE
AB395_RS03170	1	0.668023	FALSE	FALSE	TRUE
AB395_RS03205	1	0.668023	FALSE	FALSE	FALSE
AB395_RS17505	1	0.668023	FALSE	FALSE	FALSE
AB395_RS03460	1	0.668023	FALSE	FALSE	TRUE
AB395_RS03505	1	0.668023	FALSE	FALSE	TRUE
AB395_RS03625	1	0.668023	FALSE	FALSE	FALSE
AB395_RS05950	1	0.668023	FALSE	FALSE	FALSE
AB395_RS16130	1	0.668023	FALSE	FALSE	FALSE
AB395_RS20570	1	0.668023	FALSE	FALSE	FALSE
AB395_RS21045	1	0.668023	FALSE	FALSE	FALSE
AB395_RS23690	1	0.668023	FALSE	FALSE	FALSE
AB395_RS03640	1	0.668023	FALSE	FALSE	FALSE
AB395_RS05285	1	0.668023	FALSE	FALSE	FALSE
AB395_RS05290	1	0.668023	FALSE	FALSE	FALSE
AB395_RS05445	0	0	TRUE	TRUE	TRUE
AB395_RS17510	1	0.668023	FALSE	FALSE	FALSE
AB395_RS03645	1	0.668023	FALSE	FALSE	TRUE
AB395_RS03660	1	0.668023	FALSE	FALSE	FALSE
AB395_RS03770	1	0.668023	FALSE	FALSE	TRUE
AB395_RS03775	1	0.668023	FALSE	FALSE	TRUE
AB395_RS03780	1	0.668023	FALSE	FALSE	FALSE
AB395_RS03835	1	0.668023	FALSE	FALSE	TRUE
AB395_RS03855	1	0.668023	FALSE	FALSE	FALSE
AB395_RS03860	1	0.668023	FALSE	FALSE	TRUE
AB395_RS03885	0	0	TRUE	TRUE	TRUE
AB395_RS03900	1.21071e-12	8.08779e-13	TRUE	TRUE	TRUE
AB395_RS03915	1	0.668023	FALSE	FALSE	TRUE
AB395_RS03980	1	0.668023	FALSE	FALSE	TRUE
AB395_RS03995	1	0.668023	FALSE	FALSE	FALSE
AB395_RS08925	1	0.668023	FALSE	FALSE	FALSE
AB395_RS08930	1	0.668023	FALSE	FALSE	FALSE
AB395_RS12415	1	0.668023	FALSE	FALSE	FALSE
AB395_RS28670	1	0.668023	FALSE	FALSE	FALSE
AB395_RS04015	-9.91265e-26	-6.62188e-26	TRUE	TRUE	TRUE
AB395_RS04020	1	0.668023	FALSE	FALSE	TRUE
AB395_RS04025	1	0.668023	FALSE	FALSE	FALSE
AB395_RS21590	1	0.668023	FALSE	FALSE	FALSE
AB395_RS23705	1	0.668023	FALSE	FALSE	FALSE
AB395_RS29000	1	0.668023	FALSE	FALSE	FALSE
AB395_RS04055	1	0.668023	FALSE	FALSE	TRUE
AB395_RS04060	1	0.668023	FALSE	FALSE	FALSE
AB395_RS04965	1	0.668023	FALSE	FALSE	FALSE
AB395_RS07240	1	0.668023	FALSE	FALSE	FALSE
AB395_RS07950	1	0.668023	FALSE	FALSE	FALSE
AB395_RS17900	1	0.668023	FALSE	FALSE	FALSE
AB395_RS17970	1	0.668023	FALSE	FALSE	FALSE
AB395_RS19425	1	0.668023	FALSE	FALSE	FALSE
AB395_RS20035	1	0.668023	FALSE	FALSE	FALSE
AB395_RS04975	1	0.668023	FALSE	FALSE	FALSE
AB395_RS17125	1	0.668023	FALSE	FALSE	FALSE
AB395_RS18920	1	0.668023	FALSE	FALSE	FALSE
AB395_RS04100	-2.12095e-12	-1.41685e-12	TRUE	TRUE	TRUE
AB395_RS04135	0	0	TRUE	TRUE	TRUE
AB395_RS04205	-3.81255e-12	-2.54687e-12	TRUE	TRUE	TRUE
AB395_RS04210	6.50505e-12	4.34553e-12	TRUE	TRUE	TRUE
AB395_RS04230	1	0.668023	FALSE	FALSE	TRUE
AB395_RS04245	1	0.668023	FALSE	FALSE	FALSE
AB395_RS09015	1	0.668023	FALSE	FALSE	FALSE
AB395_RS12010	1	0.668023	FALSE	FALSE	FALSE
AB395_RS13345	1	0.668023	FALSE	FALSE	FALSE
AB395_RS14835	1	0.668023	FALSE	FALSE	FALSE
AB395_RS26745	1	0.668023	FALSE	FALSE	FALSE
AB395_RS27795	1	0.668023	FALSE	FALSE	FALSE
AB395_RS04265	1	0.668023	FALSE	FALSE	TRUE
AB395_RS04305	1	0.668023	FALSE	FALSE	TRUE
AB395_RS04315	0	0	TRUE	TRUE	TRUE
AB395_RS04335	1	0.668023	FALSE	FALSE	TRUE
AB395_RS04345	1	0.668023	FALSE	FALSE	TRUE
AB395_RS04350	1	0.668023	FALSE	FALSE	TRUE
AB395_RS04370	1	0.668023	FALSE	FALSE	FALSE
AB395_RS10545	1	0.668023	FALSE	FALSE	FALSE
AB395_RS04385	1	0.668023	FALSE	FALSE	FALSE
AB395_RS17195	1	0.668023	FALSE	FALSE	TRUE
AB395_RS04405	1	0.668023	FALSE	FALSE	TRUE
AB395_RS04410	1	0.668023	FALSE	FALSE	TRUE
AB395_RS04510	1	0.668023	FALSE	FALSE	TRUE
AB395_RS04540	1	0.668023	FALSE	FALSE	TRUE
AB395_RS04630	1	0.668023	FALSE	FALSE	TRUE
AB395_RS04680	1	0.668023	FALSE	FALSE	FALSE
AB395_RS12550	1	0.668023	FALSE	FALSE	FALSE
AB395_RS04840	1	0.668023	FALSE	FALSE	TRUE
AB395_RS04850	1	0.668023	FALSE	FALSE	TRUE
AB395_RS04865	1	0.668023	FALSE	FALSE	TRUE
AB395_RS04885	1	0.668023	FALSE	FALSE	TRUE
AB395_RS04890	1	0.668023	FALSE	FALSE	TRUE
AB395_RS04895	1	0.668023	FALSE	FALSE	TRUE
AB395_RS04900	1	0.668023	FALSE	FALSE	TRUE
AB395_RS04910	1	0.668023	FALSE	FALSE	TRUE
AB395_RS04915	1	0.668023	FALSE	FALSE	TRUE
AB395_RS10830	1	0.668023	FALSE	FALSE	TRUE
AB395_RS10850	1	0.668023	FALSE	FALSE	TRUE
AB395_RS10885	1	0.668023	FALSE	FALSE	TRUE
AB395_RS10905	1	0.668023	FALSE	FALSE	TRUE
AB395_RS04920	1	0.668023	FALSE	FALSE	TRUE
AB395_RS05050	-8.81144e-13	-5.88625e-13	TRUE	TRUE	TRUE
AB395_RS05140	1	0.668023	FALSE	FALSE	TRUE
AB395_RS05145	1	0.668023	FALSE	FALSE	TRUE
AB395_RS29405	1	0.668023	FALSE	FALSE	TRUE
AB395_RS05150	1	0.668023	FALSE	FALSE	FALSE
AB395_RS14155	1	0.668023	FALSE	FALSE	TRUE
AB395_RS18105	1	0.668023	FALSE	FALSE	TRUE
AB395_RS05155	5.52888e-14	3.69342e-14	TRUE	TRUE	TRUE
AB395_RS05200	1	0.668023	FALSE	FALSE	TRUE
AB395_RS05430	1	0.668023	FALSE	TRUE	TRUE
AB395_RS05500	1	0.668023	FALSE	FALSE	FALSE
AB395_RS25815	1	0.668023	FALSE	FALSE	FALSE
AB395_RS05670	0	0	TRUE	TRUE	TRUE
AB395_RS05675	1	0.668023	FALSE	FALSE	TRUE
AB395_RS05700	1	0.668023	FALSE	FALSE	TRUE
AB395_RS05770	1	0.668023	FALSE	FALSE	FALSE
AB395_RS23575	1	0.668023	FALSE	FALSE	FALSE
AB395_RS05780	1	0.668023	FALSE	TRUE	TRUE
AB395_RS05790	1	0.668023	FALSE	FALSE	TRUE
AB395_RS05795	0.0128476	0.00858246	TRUE	TRUE	TRUE
AB395_RS05810	1	0.668023	FALSE	FALSE	TRUE
AB395_RS05815	1	0.668023	FALSE	FALSE	TRUE
AB395_RS05830	1	0.668023	FALSE	FALSE	FALSE
AB395_RS15995	1	0.668023	FALSE	FALSE	FALSE
AB395_RS16815	1	0.668023	FALSE	FALSE	FALSE
AB395_RS05840	1	0.668023	FALSE	FALSE	TRUE
AB395_RS05865	1	0.668023	FALSE	FALSE	TRUE
AB395_RS05910	1	0.668023	FALSE	FALSE	TRUE
AB395_RS05920	1	0.668023	FALSE	FALSE	TRUE
AB395_RS08970	1	0.668023	FALSE	FALSE	FALSE
AB395_RS05930	1.19812e-12	8.00372e-13	TRUE	TRUE	TRUE
AB395_RS05940	1	0.668023	FALSE	FALSE	TRUE
AB395_RS27595	1	0.668023	FALSE	FALSE	FALSE
AB395_RS05975	1	0.668023	FALSE	FALSE	TRUE
AB395_RS05995	1	0.668023	FALSE	FALSE	FALSE
AB395_RS06065	1	0.668023	FALSE	FALSE	FALSE
AB395_RS06095	1	0.668023	FALSE	FALSE	TRUE
AB395_RS06100	1	0.668023	FALSE	FALSE	TRUE
AB395_RS19525	1	0.668023	FALSE	FALSE	TRUE
AB395_RS06105	1	0.668023	FALSE	FALSE	TRUE
AB395_RS06115	1	0.668023	FALSE	FALSE	TRUE
AB395_RS06120	1	0.668023	FALSE	FALSE	TRUE
AB395_RS06160	1	0.668023	FALSE	FALSE	TRUE
AB395_RS06210	1	0.668023	FALSE	FALSE	TRUE
AB395_RS06245	1	0.668023	FALSE	FALSE	TRUE
AB395_RS06250	1	0.668023	FALSE	FALSE	TRUE
AB395_RS06255	1	0.668023	FALSE	FALSE	FALSE
AB395_RS06765	1	0.668023	FALSE	FALSE	FALSE
AB395_RS06445	1	0.668023	FALSE	FALSE	TRUE
AB395_RS07850	1	0.668023	FALSE	FALSE	TRUE
AB395_RS07855	1	0.668023	FALSE	FALSE	TRUE
AB395_RS13745	1	0.668023	FALSE	FALSE	TRUE
AB395_RS06455	1	0.668023	FALSE	FALSE	FALSE
AB395_RS06490	1	0.668023	FALSE	FALSE	TRUE
AB395_RS06495	0.777822	0.519603	FALSE	TRUE	TRUE
AB395_RS28805	1	0.668023	FALSE	FALSE	FALSE
AB395_RS06655	1	0.668023	FALSE	FALSE	TRUE
AB395_RS06920	1	0.668023	FALSE	FALSE	TRUE
AB395_RS06925	0	0	TRUE	TRUE	TRUE
AB395_RS06930	0	0	TRUE	TRUE	TRUE
AB395_RS06950	1	0.668023	FALSE	FALSE	TRUE
AB395_RS06955	1	0.668023	FALSE	FALSE	TRUE
AB395_RS07005	1	0.668023	FALSE	FALSE	FALSE
AB395_RS27410	1	0.668023	FALSE	FALSE	FALSE
AB395_RS07020	1	0.668023	FALSE	FALSE	TRUE
AB395_RS07065	1	0.668023	FALSE	FALSE	FALSE
AB395_RS20530	1	0.668023	FALSE	FALSE	FALSE
AB395_RS28870	1	0.668023	FALSE	FALSE	FALSE
AB395_RS07090	0.571818	0.381987	FALSE	TRUE	TRUE
AB395_RS07105	1	0.668023	FALSE	FALSE	TRUE
AB395_RS07505	8.79107e-13	5.87264e-13	TRUE	TRUE	TRUE
AB395_RS07520	1	0.668023	FALSE	FALSE	FALSE
AB395_RS25710	0.964964	0.644618	FALSE	TRUE	TRUE
AB395_RS07600	1	0.668023	FALSE	FALSE	TRUE
AB395_RS07610	1	0.668023	FALSE	FALSE	TRUE
AB395_RS07615	1	0.668023	FALSE	FALSE	TRUE
AB395_RS07650	1	0.668023	FALSE	FALSE	FALSE
AB395_RS30915	1	0.668023	FALSE	FALSE	FALSE
AB395_RS07670	1	0.668023	FALSE	FALSE	TRUE
AB395_RS07680	1	0.668023	FALSE	FALSE	TRUE
AB395_RS07730	1	0.668023	FALSE	FALSE	TRUE
AB395_RS29155	1	0.668023	FALSE	FALSE	TRUE
AB395_RS29160	1	0.668023	FALSE	FALSE	TRUE
AB395_RS07770	1	0.668023	FALSE	FALSE	TRUE
AB395_RS07815	1	0.668023	FALSE	FALSE	FALSE
AB395_RS11155	-5.80313e-13	-3.87662e-13	TRUE	TRUE	TRUE
AB395_RS07845	1	0.668023	FALSE	FALSE	FALSE
AB395_RS07860	1	0.668023	FALSE	FALSE	TRUE
AB395_RS07865	1	0.668023	FALSE	FALSE	TRUE
AB395_RS07940	1	0.668023	FALSE	FALSE	TRUE
AB395_RS07955	1	0.668023	FALSE	FALSE	TRUE
AB395_RS07985	1	0.668023	FALSE	FALSE	FALSE
AB395_RS07990	-1.16163e-13	-7.75994e-14	TRUE	TRUE	TRUE
AB395_RS08020	-1.16163e-13	-7.75994e-14	TRUE	TRUE	TRUE
AB395_RS08065	1	0.668023	FALSE	FALSE	TRUE
AB395_RS08080	1	0.668023	FALSE	FALSE	FALSE
AB395_RS08090	1	0.668023	FALSE	FALSE	TRUE
AB395_RS08110	1	0.668023	FALSE	FALSE	TRUE
AB395_RS08170	1	0.668023	FALSE	FALSE	TRUE
AB395_RS08175	1	0.668023	FALSE	FALSE	TRUE
AB395_RS08180	1	0.668023	FALSE	TRUE	TRUE
AB395_RS08285	1	0.668023	FALSE	FALSE	TRUE
AB395_RS08325	1	0.668023	FALSE	FALSE	TRUE
AB395_RS08350	1	0.668023	FALSE	FALSE	TRUE
AB395_RS08360	1	0.668023	FALSE	FALSE	FALSE
AB395_RS08380	1	0.668023	FALSE	FALSE	FALSE
AB395_RS29185	5.52888e-14	3.69342e-14	TRUE	TRUE	TRUE
AB395_RS08385	0.956318	0.638842	FALSE	TRUE	TRUE
AB395_RS08395	1	0.668023	FALSE	FALSE	FALSE
AB395_RS08440	1	0.668023	FALSE	FALSE	TRUE
AB395_RS08540	1	0.668023	FALSE	FALSE	TRUE
AB395_RS08545	1	0.668023	FALSE	FALSE	TRUE
AB395_RS08550	1	0.668023	FALSE	FALSE	TRUE
AB395_RS08835	1	0.668023	FALSE	FALSE	TRUE
AB395_RS08960	1	0.668023	FALSE	FALSE	TRUE
AB395_RS08990	1	0.668023	FALSE	FALSE	TRUE
AB395_RS13960	1	0.668023	FALSE	FALSE	FALSE
AB395_RS08995	1	0.668023	FALSE	FALSE	TRUE
AB395_RS14110	1	0.668023	FALSE	FALSE	TRUE
AB395_RS14115	1	0.668023	FALSE	FALSE	TRUE
AB395_RS09005	1	0.668023	FALSE	FALSE	TRUE
AB395_RS09055	3.67034e-12	2.45187e-12	TRUE	TRUE	TRUE
AB395_RS09170	1	0.668023	FALSE	FALSE	TRUE
AB395_RS09580	1	0.668023	FALSE	FALSE	FALSE
AB395_RS25725	1	0.668023	FALSE	FALSE	FALSE
AB395_RS09805	0	0	TRUE	TRUE	TRUE
AB395_RS09865	1	0.668023	FALSE	FALSE	TRUE
AB395_RS09885	1	0.668023	FALSE	FALSE	TRUE
AB395_RS09985	1	0.668023	FALSE	FALSE	TRUE
AB395_RS09990	1	0.668023	FALSE	FALSE	TRUE
AB395_RS10030	-6.37425e-13	-4.25814e-13	TRUE	TRUE	TRUE
AB395_RS10035	-6.37425e-13	-4.25814e-13	TRUE	TRUE	TRUE
AB395_RS10050	1	0.668023	FALSE	FALSE	TRUE
AB395_RS10055	1	0.668023	FALSE	FALSE	TRUE
AB395_RS10100	1	0.668023	FALSE	FALSE	TRUE
AB395_RS10260	1	0.668023	FALSE	FALSE	TRUE
AB395_RS10275	1	0.668023	FALSE	FALSE	TRUE
AB395_RS10295	1	0.668023	FALSE	FALSE	TRUE
AB395_RS10305	1	0.668023	FALSE	FALSE	TRUE
AB395_RS10310	1	0.668023	FALSE	FALSE	TRUE
AB395_RS10315	1	0.668023	FALSE	FALSE	TRUE
AB395_RS10325	1	0.668023	FALSE	FALSE	TRUE
AB395_RS10330	1	0.668023	FALSE	FALSE	TRUE
AB395_RS10340	1	0.668023	FALSE	FALSE	TRUE
AB395_RS10380	1	0.668023	FALSE	FALSE	TRUE
AB395_RS10390	1	0.668023	FALSE	FALSE	TRUE
AB395_RS10435	-2.63331e-12	-1.75911e-12	TRUE	TRUE	TRUE
AB395_RS10595	1	0.668023	FALSE	FALSE	TRUE
AB395_RS11120	1	0.668023	FALSE	TRUE	TRUE
AB395_RS11125	1	0.668023	FALSE	TRUE	TRUE
AB395_RS11260	1	0.668023	FALSE	FALSE	TRUE
AB395_RS11300	1	0.668023	FALSE	FALSE	FALSE
AB395_RS32630	1	0.668023	FALSE	FALSE	FALSE
AB395_RS11450	1	0.668023	FALSE	FALSE	FALSE
AB395_RS18185	1	0.668023	FALSE	FALSE	FALSE
AB395_RS11505	1	0.668023	FALSE	TRUE	TRUE
AB395_RS11595	0	0	TRUE	TRUE	TRUE
AB395_RS11610	1	0.668023	FALSE	FALSE	TRUE
AB395_RS11620	0	0	TRUE	TRUE	TRUE
AB395_RS11645	-1.83155e-12	-1.22352e-12	TRUE	TRUE	TRUE
AB395_RS11680	1	0.668023	FALSE	FALSE	TRUE
AB395_RS11715	1	0.668023	FALSE	FALSE	TRUE
AB395_RS11785	1	0.668023	FALSE	FALSE	TRUE
AB395_RS11835	1	0.668023	FALSE	FALSE	FALSE
AB395_RS25205	1	0.668023	FALSE	FALSE	FALSE
AB395_RS11840	1	0.668023	FALSE	FALSE	TRUE
AB395_RS11845	1	0.668023	FALSE	FALSE	TRUE
AB395_RS11915	1	0.668023	FALSE	FALSE	FALSE
AB395_RS15445	0	0	TRUE	TRUE	TRUE
AB395_RS21035	0	0	TRUE	TRUE	TRUE
AB395_RS11960	0.99793	0.66664	FALSE	TRUE	TRUE
AB395_RS12040	1	0.668023	FALSE	FALSE	TRUE
AB395_RS12045	1	0.668023	FALSE	FALSE	TRUE
AB395_RS12070	1	0.668023	FALSE	FALSE	FALSE
AB395_RS24825	1	0.668023	FALSE	FALSE	FALSE
AB395_RS12230	1	0.668023	FALSE	FALSE	TRUE
AB395_RS12265	1	0.668023	FALSE	TRUE	TRUE
AB395_RS12295	1	0.668023	FALSE	TRUE	TRUE
AB395_RS12370	1	0.668023	FALSE	FALSE	FALSE
AB395_RS12385	1	0.668023	FALSE	FALSE	FALSE
AB395_RS12395	1	0.668023	FALSE	FALSE	FALSE
AB395_RS12420	1	0.668023	FALSE	FALSE	TRUE
AB395_RS12425	1	0.668023	FALSE	FALSE	TRUE
AB395_RS12430	1	0.668023	FALSE	FALSE	TRUE
AB395_RS12435	1	0.668023	FALSE	FALSE	TRUE
AB395_RS12470	1	0.668023	FALSE	FALSE	FALSE
AB395_RS26135	1	0.668023	FALSE	FALSE	FALSE
AB395_RS32410	1	0.668023	FALSE	FALSE	FALSE
AB395_RS32780	1	0.668023	FALSE	FALSE	FALSE
AB395_RS12795	1	0.668023	FALSE	FALSE	FALSE
AB395_RS20190	0.99793	0.66664	FALSE	TRUE	TRUE
AB395_RS20195	1	0.668023	FALSE	FALSE	FALSE
AB395_RS12800	0.99793	0.66664	FALSE	TRUE	TRUE
AB395_RS12855	1	0.668023	FALSE	FALSE	TRUE
AB395_RS12865	1	0.668023	FALSE	FALSE	TRUE
AB395_RS12885	1	0.668023	FALSE	FALSE	FALSE
AB395_RS12895	1	0.668023	FALSE	FALSE	FALSE
AB395_RS12905	1	0.668023	FALSE	FALSE	FALSE
AB395_RS12935	1	0.668023	FALSE	FALSE	TRUE
AB395_RS16845	1	0.668023	FALSE	FALSE	FALSE
AB395_RS16850	1	0.668023	FALSE	FALSE	FALSE
AB395_RS12960	1	0.668023	FALSE	FALSE	TRUE
AB395_RS13175	1	0.668023	FALSE	FALSE	TRUE
AB395_RS29415	1	0.668023	FALSE	FALSE	TRUE
AB395_RS29425	1	0.668023	FALSE	FALSE	TRUE
AB395_RS13395	1	0.668023	FALSE	FALSE	TRUE
AB395_RS13400	1	0.668023	FALSE	FALSE	TRUE
AB395_RS13655	1	0.668023	FALSE	FALSE	TRUE
AB395_RS13665	1	0.668023	FALSE	FALSE	TRUE
AB395_RS13670	1	0.668023	FALSE	FALSE	TRUE
AB395_RS13685	1	0.668023	FALSE	FALSE	TRUE
AB395_RS13740	1	0.668023	FALSE	FALSE	FALSE
AB395_RS29385	1	0.668023	FALSE	FALSE	FALSE
AB395_RS13980	1	0.668023	FALSE	FALSE	TRUE
AB395_RS13990	1	0.668023	FALSE	FALSE	TRUE
AB395_RS14000	0	0	TRUE	TRUE	TRUE
AB395_RS14020	1	0.668023	FALSE	FALSE	TRUE
AB395_RS14065	1	0.668023	FALSE	FALSE	FALSE
AB395_RS17570	1	0.668023	FALSE	FALSE	FALSE
AB395_RS31140	0	0	TRUE	TRUE	TRUE
AB395_RS14075	1	0.668023	FALSE	FALSE	TRUE
AB395_RS14135	5.52888e-14	3.69342e-14	TRUE	TRUE	TRUE
AB395_RS14140	5.52888e-14	3.69342e-14	TRUE	TRUE	TRUE
AB395_RS14225	1	0.668023	FALSE	FALSE	TRUE
AB395_RS14245	1	0.668023	FALSE	FALSE	FALSE
AB395_RS24905	1	0.668023	FALSE	FALSE	FALSE
AB395_RS14570	1.33582e-11	8.92355e-12	TRUE	TRUE	TRUE
AB395_RS14580	1	0.668023	FALSE	FALSE	FALSE
AB395_RS14585	1	0.668023	FALSE	TRUE	TRUE
AB395_RS14880	1	0.668023	FALSE	FALSE	TRUE
AB395_RS14930	1	0.668023	FALSE	FALSE	FALSE
AB395_RS15870	1	0.668023	FALSE	FALSE	FALSE
AB395_RS21935	1	0.668023	FALSE	FALSE	FALSE
AB395_RS26610	1	0.668023	FALSE	FALSE	FALSE
AB395_RS15005	1	0.668023	FALSE	FALSE	TRUE
AB395_RS15035	0.994665	0.664459	FALSE	TRUE	TRUE
AB395_RS25685	1	0.668023	FALSE	FALSE	FALSE
AB395_RS15050	0.0128476	0.00858246	TRUE	TRUE	TRUE
AB395_RS15160	1	0.668023	FALSE	FALSE	TRUE
AB395_RS28145	1	0.668023	FALSE	FALSE	TRUE
AB395_RS15185	5.49971e-13	3.67393e-13	TRUE	TRUE	TRUE
AB395_RS15190	5.49971e-13	3.67393e-13	TRUE	TRUE	TRUE
AB395_RS15210	1	0.668023	FALSE	FALSE	TRUE
AB395_RS15250	1	0.668023	FALSE	TRUE	TRUE
AB395_RS15290	1	0.668023	FALSE	FALSE	TRUE
AB395_RS15300	1	0.668023	FALSE	FALSE	TRUE
AB395_RS15385	1	0.668023	FALSE	FALSE	FALSE
AB395_RS15405	1	0.668023	FALSE	FALSE	FALSE
AB395_RS15510	1	0.668023	FALSE	FALSE	TRUE
AB395_RS15515	1	0.668023	FALSE	FALSE	TRUE
AB395_RS15520	1	0.668023	FALSE	FALSE	TRUE
AB395_RS26625	1	0.668023	FALSE	FALSE	TRUE
AB395_RS15525	-1.24459e-24	-8.31413e-25	TRUE	TRUE	TRUE
AB395_RS15665	1	0.668023	FALSE	FALSE	TRUE
AB395_RS15690	1	0.668023	FALSE	FALSE	TRUE
AB395_RS15790	1	0.668023	FALSE	FALSE	TRUE
AB395_RS15795	1	0.668023	FALSE	FALSE	TRUE
AB395_RS15840	1	0.668023	FALSE	FALSE	TRUE
AB395_RS15845	1	0.668023	FALSE	FALSE	TRUE
AB395_RS15910	1	0.668023	FALSE	FALSE	TRUE
AB395_RS15920	1	0.668023	FALSE	FALSE	TRUE
AB395_RS15925	1	0.668023	FALSE	FALSE	TRUE
AB395_RS15930	1	0.668023	FALSE	FALSE	TRUE
AB395_RS15935	1	0.668023	FALSE	FALSE	TRUE
AB395_RS15940	1	0.668023	FALSE	FALSE	TRUE
AB395_RS15945	1	0.668023	FALSE	FALSE	TRUE
AB395_RS16005	1	0.668023	FALSE	FALSE	TRUE
AB395_RS16015	1	0.668023	FALSE	FALSE	FALSE
AB395_RS23780	1	0.668023	FALSE	FALSE	FALSE
AB395_RS27405	1	0.668023	FALSE	FALSE	FALSE
AB395_RS16020	1	0.668023	FALSE	FALSE	TRUE
AB395_RS16030	1	0.668023	FALSE	FALSE	TRUE
AB395_RS16045	1	0.668023	FALSE	FALSE	TRUE
AB395_RS16445	1	0.668023	FALSE	FALSE	FALSE
AB395_RS31350	1	0.668023	FALSE	FALSE	TRUE
AB395_RS16450	-2.63331e-12	-1.75911e-12	TRUE	TRUE	TRUE
AB395_RS16520	1	0.668023	FALSE	FALSE	TRUE
AB395_RS16525	1	0.668023	FALSE	FALSE	FALSE
AB395_RS22300	1	0.668023	FALSE	FALSE	FALSE
AB395_RS16600	1	0.668023	FALSE	FALSE	TRUE
AB395_RS16605	1	0.668023	FALSE	FALSE	FALSE
AB395_RS16630	1	0.668023	FALSE	TRUE	TRUE
AB395_RS16665	1	0.668023	FALSE	FALSE	FALSE
AB395_RS23545	1	0.668023	FALSE	FALSE	FALSE
AB395_RS16750	1	0.668023	FALSE	FALSE	TRUE
AB395_RS16760	1	0.668023	FALSE	FALSE	TRUE
AB395_RS16765	1	0.668023	FALSE	FALSE	TRUE
AB395_RS16770	1	0.668023	FALSE	FALSE	TRUE
AB395_RS16775	1	0.668023	FALSE	FALSE	TRUE
AB395_RS16785	1	0.668023	FALSE	FALSE	FALSE
AB395_RS17110	1	0.668023	FALSE	FALSE	FALSE
AB395_RS21070	1	0.668023	FALSE	FALSE	FALSE
AB395_RS16835	1	0.668023	FALSE	TRUE	TRUE
AB395_RS16840	1	0.668023	FALSE	TRUE	TRUE
AB395_RS16855	1	0.668023	FALSE	TRUE	TRUE
AB395_RS16875	1	0.668023	FALSE	FALSE	FALSE
AB395_RS19030	1	0.668023	FALSE	FALSE	FALSE
AB395_RS25925	1	0.668023	FALSE	FALSE	FALSE
AB395_RS33655	1	0.668023	FALSE	FALSE	FALSE
AB395_RS16880	0.362998	0.242491	FALSE	TRUE	TRUE
AB395_RS16910	0	0	TRUE	TRUE	TRUE
AB395_RS17000	0	0	TRUE	TRUE	TRUE
AB395_RS17015	1	0.668023	FALSE	FALSE	TRUE
AB395_RS17070	1	0.668023	FALSE	TRUE	TRUE
AB395_RS17075	1	0.668023	FALSE	TRUE	TRUE
AB395_RS17080	1	0.668023	FALSE	FALSE	FALSE
AB395_RS17115	1	0.668023	FALSE	FALSE	TRUE
AB395_RS17235	1	0.668023	FALSE	FALSE	TRUE
AB395_RS17240	1	0.668023	FALSE	FALSE	TRUE
AB395_RS17250	1	0.668023	FALSE	TRUE	TRUE
AB395_RS17290	1	0.668023	FALSE	FALSE	TRUE
AB395_RS17305	1	0.668023	FALSE	FALSE	FALSE
AB395_RS17325	0	0	TRUE	TRUE	TRUE
AB395_RS17370	1	0.668023	FALSE	FALSE	TRUE
AB395_RS17375	1	0.668023	FALSE	FALSE	FALSE
AB395_RS27600	1	0.668023	FALSE	FALSE	TRUE
AB395_RS17420	1	0.668023	FALSE	FALSE	TRUE
AB395_RS17425	1	0.668023	FALSE	FALSE	TRUE
AB395_RS17450	1	0.668023	FALSE	FALSE	TRUE
AB395_RS17475	1	0.668023	FALSE	FALSE	TRUE
AB395_RS17540	1	0.668023	FALSE	FALSE	TRUE
AB395_RS17575	1	0.668023	FALSE	FALSE	TRUE
AB395_RS17775	0	0	TRUE	TRUE	TRUE
AB395_RS17800	1	0.668023	FALSE	FALSE	FALSE
AB395_RS17810	1	0.668023	FALSE	FALSE	FALSE
AB395_RS17815	1	0.668023	FALSE	FALSE	FALSE
AB395_RS17830	-6.20098e-13	-4.1424e-13	TRUE	TRUE	TRUE
AB395_RS17890	1	0.668023	FALSE	FALSE	TRUE
AB395_RS17945	1	0.668023	FALSE	FALSE	TRUE
AB395_RS17960	1	0.668023	FALSE	FALSE	FALSE
AB395_RS17965	1	0.668023	FALSE	FALSE	TRUE
AB395_RS18090	0	0	TRUE	TRUE	TRUE
AB395_RS18095	1	0.668023	FALSE	FALSE	FALSE
AB395_RS18100	1	0.668023	FALSE	FALSE	FALSE
AB395_RS18150	1	0.668023	FALSE	FALSE	TRUE
AB395_RS18200	1	0.668023	FALSE	FALSE	TRUE
AB395_RS18205	1	0.668023	FALSE	FALSE	FALSE
AB395_RS18210	0	0	TRUE	TRUE	TRUE
AB395_RS18220	0	0	TRUE	TRUE	TRUE
AB395_RS18215	0	0	TRUE	TRUE	TRUE
AB395_RS18230	1	0.668023	FALSE	FALSE	FALSE
AB395_RS18235	1	0.668023	FALSE	FALSE	FALSE
AB395_RS18245	1	0.668023	FALSE	FALSE	FALSE
AB395_RS18270	1	0.668023	FALSE	FALSE	TRUE
AB395_RS18390	1	0.668023	FALSE	FALSE	TRUE
AB395_RS18400	1	0.668023	FALSE	FALSE	TRUE
AB395_RS18420	1	0.668023	FALSE	FALSE	FALSE
AB395_RS21535	1	0.668023	FALSE	FALSE	FALSE
AB395_RS18540	1	0.668023	FALSE	FALSE	TRUE
AB395_RS18625	1	0.668023	FALSE	FALSE	TRUE
AB395_RS18630	1	0.668023	FALSE	FALSE	TRUE
AB395_RS18635	1	0.668023	FALSE	FALSE	TRUE
AB395_RS18645	1	0.668023	FALSE	TRUE	TRUE
AB395_RS18650	1	0.668023	FALSE	FALSE	TRUE
AB395_RS18655	1	0.668023	FALSE	FALSE	FALSE
AB395_RS18780	1	0.668023	FALSE	FALSE	TRUE
AB395_RS18785	1	0.668023	FALSE	FALSE	TRUE
AB395_RS18795	0	0	TRUE	TRUE	TRUE
AB395_RS18800	0.0128476	0.00858246	TRUE	TRUE	TRUE
AB395_RS18975	1	0.668023	FALSE	FALSE	TRUE
AB395_RS18995	1	0.668023	FALSE	FALSE	TRUE
AB395_RS19010	1	0.668023	FALSE	FALSE	TRUE
AB395_RS19125	1	0.668023	FALSE	FALSE	TRUE
AB395_RS19135	1	0.668023	FALSE	FALSE	TRUE
AB395_RS19155	1	0.668023	FALSE	FALSE	TRUE
AB395_RS19385	1	0.668023	FALSE	FALSE	TRUE
AB395_RS19390	-2.10278e-26	-1.40471e-26	TRUE	TRUE	TRUE
AB395_RS19410	1	0.668023	FALSE	FALSE	FALSE
AB395_RS19510	1	0.668023	FALSE	FALSE	FALSE
AB395_RS19515	1	0.668023	FALSE	FALSE	TRUE
AB395_RS19520	1	0.668023	FALSE	FALSE	FALSE
AB395_RS19555	5.52888e-14	3.69342e-14	TRUE	TRUE	TRUE
AB395_RS19575	1	0.668023	FALSE	TRUE	TRUE
AB395_RS19905	1	0.668023	FALSE	FALSE	TRUE
AB395_RS19925	-5.11052e-24	-3.41394e-24	TRUE	TRUE	TRUE
AB395_RS19930	1	0.668023	FALSE	FALSE	TRUE
AB395_RS19980	1	0.668023	FALSE	FALSE	TRUE
AB395_RS19985	1	0.668023	FALSE	FALSE	TRUE
AB395_RS19995	1	0.668023	FALSE	TRUE	TRUE
AB395_RS20020	1.78634e-25	1.19332e-25	TRUE	TRUE	TRUE
AB395_RS33715	1	0.668023	FALSE	FALSE	FALSE
AB395_RS20075	1	0.668023	FALSE	FALSE	TRUE
AB395_RS20125	1	0.668023	FALSE	FALSE	TRUE
AB395_RS20175	0.99793	0.66664	FALSE	TRUE	TRUE
AB395_RS20185	1	0.668023	FALSE	FALSE	FALSE
AB395_RS20215	1	0.668023	FALSE	TRUE	TRUE
AB395_RS20245	1	0.668023	FALSE	FALSE	TRUE
AB395_RS04705	1	0.668023	FALSE	FALSE	FALSE
AB395_RS20255	1	0.668023	FALSE	FALSE	FALSE
AB395_RS29960	1	0.668023	FALSE	FALSE	FALSE
AB395_RS30660	1	0.668023	FALSE	FALSE	TRUE
AB395_RS35035	1	0.668023	FALSE	FALSE	TRUE
AB395_RS31060	1	0.668023	FALSE	FALSE	TRUE
AB395_RS31065	1	0.668023	FALSE	FALSE	TRUE
AB395_RS31070	1	0.668023	FALSE	FALSE	TRUE
AB395_RS31800	1	0.668023	FALSE	FALSE	TRUE
AB395_RS31805	1	0.668023	FALSE	FALSE	TRUE
AB395_RS31810	1	0.668023	FALSE	FALSE	TRUE
AB395_RS31365	1	0.668023	FALSE	FALSE	TRUE
AB395_RS31375	1	0.668023	FALSE	FALSE	TRUE
AB395_RS25305	1	0.668023	FALSE	FALSE	TRUE
AB395_RS25310	1	0.668023	FALSE	FALSE	TRUE
AB395_RS25315	1	0.668023	FALSE	FALSE	TRUE
AB395_RS25320	1	0.668023	FALSE	FALSE	TRUE
AB395_RS31385	1	0.668023	FALSE	FALSE	FALSE
AB395_RS31390	1	0.668023	FALSE	FALSE	FALSE
AB395_RS31395	1	0.668023	FALSE	FALSE	TRUE
AB395_RS31400	1	0.668023	FALSE	FALSE	TRUE
AB395_RS31685	0	0	TRUE	TRUE	TRUE
AB395_RS31975	1	0.668023	FALSE	FALSE	TRUE
AB395_RS01795	0.99793	0.66664	FALSE	TRUE	TRUE
AB395_RS20490	1	0.668023	FALSE	FALSE	FALSE
AB395_RS26800	1	0.668023	FALSE	FALSE	FALSE
AB395_RS26810	1	0.668023	FALSE	FALSE	FALSE
AB395_RS28880	1	0.668023	FALSE	FALSE	FALSE
AB395_RS20540	0.441209	0.294738	FALSE	TRUE	TRUE
AB395_RS20545	0.441209	0.294738	FALSE	TRUE	TRUE
AB395_RS20620	1	0.668023	FALSE	FALSE	TRUE
AB395_RS25335	1	0.668023	FALSE	FALSE	FALSE
AB395_RS20990	1	0.668023	FALSE	FALSE	TRUE
AB395_RS21185	1	0.668023	FALSE	FALSE	TRUE
AB395_RS21195	1	0.668023	FALSE	FALSE	TRUE
AB395_RS21365	1	0.668023	FALSE	FALSE	TRUE
AB395_RS21525	1	0.668023	FALSE	FALSE	TRUE
AB395_RS21540	1	0.668023	FALSE	FALSE	TRUE
AB395_RS21545	1	0.668023	FALSE	FALSE	TRUE
AB395_RS21550	1	0.668023	FALSE	FALSE	TRUE
AB395_RS21555	1	0.668023	FALSE	FALSE	TRUE
AB395_RS19490	1	0.668023	FALSE	FALSE	FALSE
AB395_RS21735	1	0.668023	FALSE	FALSE	TRUE
AB395_RS21940	1	0.668023	FALSE	FALSE	TRUE
AB395_RS21960	1	0.668023	FALSE	FALSE	TRUE
AB395_RS21965	1	0.668023	FALSE	FALSE	TRUE
AB395_RS21970	1	0.668023	FALSE	FALSE	TRUE
AB395_RS22080	1	0.668023	FALSE	FALSE	TRUE
AB395_RS22100	1	0.668023	FALSE	FALSE	TRUE
AB395_RS22405	1	0.668023	FALSE	FALSE	FALSE
AB395_RS23845	1	0.668023	FALSE	FALSE	FALSE
AB395_RS22445	1	0.668023	FALSE	FALSE	TRUE
AB395_RS23055	1	0.668023	FALSE	FALSE	FALSE
AB395_RS23060	1	0.668023	FALSE	FALSE	TRUE
AB395_RS23065	1	0.668023	FALSE	FALSE	TRUE
AB395_RS23150	1	0.668023	FALSE	FALSE	TRUE
AB395_RS23155	1	0.668023	FALSE	FALSE	TRUE
AB395_RS23160	1	0.668023	FALSE	FALSE	TRUE
AB395_RS23435	1	0.668023	FALSE	FALSE	TRUE
AB395_RS23440	1	0.668023	FALSE	FALSE	TRUE
AB395_RS24620	1	0.668023	FALSE	FALSE	FALSE
AB395_RS24635	1	0.668023	FALSE	TRUE	TRUE
AB395_RS24690	1	0.668023	FALSE	FALSE	TRUE
AB395_RS24695	1	0.668023	FALSE	FALSE	TRUE
AB395_RS24700	1	0.668023	FALSE	FALSE	TRUE
AB395_RS24710	1	0.668023	FALSE	FALSE	TRUE
AB395_RS24715	1	0.668023	FALSE	FALSE	TRUE
AB395_RS24805	1	0.668023	FALSE	FALSE	TRUE
AB395_RS24890	1	0.668023	FALSE	FALSE	TRUE
AB395_RS24900	1	0.668023	FALSE	FALSE	TRUE
AB395_RS24910	1	0.668023	FALSE	FALSE	TRUE
AB395_RS24915	1	0.668023	FALSE	FALSE	TRUE
AB395_RS25120	1	0.668023	FALSE	FALSE	TRUE
AB395_RS25255	1	0.668023	FALSE	FALSE	TRUE
AB395_RS25280	1	0.668023	FALSE	TRUE	TRUE
AB395_RS25655	1	0.668023	FALSE	FALSE	FALSE
AB395_RS27940	1	0.668023	FALSE	FALSE	FALSE
AB395_RS25675	1	0.668023	FALSE	FALSE	FALSE
AB395_RS25680	1	0.668023	FALSE	FALSE	TRUE
AB395_RS26805	1	0.668023	FALSE	FALSE	TRUE
AB395_RS28125	1	0.668023	FALSE	FALSE	TRUE
AB395_RS28130	1	0.668023	FALSE	FALSE	TRUE
AB395_RS28140	1	0.668023	FALSE	FALSE	TRUE
AB395_RS28890	1	0.668023	FALSE	FALSE	TRUE
AB395_RS29230	1	0.668023	FALSE	FALSE	TRUE
AB395_RS32655	1	0.668023	FALSE	FALSE	TRUE
AB395_RS32740	1	0.668023	FALSE	FALSE	TRUE
AB395_RS29085	1	0.668023	FALSE	FALSE	FALSE
AB395_RS12850	1	0.668023	FALSE	FALSE	FALSE
AB395_RS05680	1	0.668023	FALSE	FALSE	TRUE
AB395_RS09750	1	0.668023	FALSE	FALSE	TRUE
AB395_RS03985	1	0.668023	FALSE	FALSE	TRUE
AB395_RS16655	1	0.668023	FALSE	FALSE	TRUE
AB395_RS27030	1	0.668023	FALSE	FALSE	TRUE
AB395_RS19240	1	0.668023	FALSE	FALSE	FALSE
AB395_RS32400	1	0.668023	FALSE	FALSE	FALSE
AB395_RS00590	1	0.668023	FALSE	FALSE	FALSE
AB395_RS02630	1	0.668023	FALSE	FALSE	FALSE
AB395_RS01690	1	0.668023	FALSE	FALSE	TRUE
AB395_RS32325	1	0.668023	FALSE	FALSE	TRUE
AB395_RS23710	0.990113	0.661418	FALSE	TRUE	TRUE
AB395_RS06195	1	0.668023	FALSE	FALSE	TRUE
AB395_RS12760	1	0.668023	FALSE	FALSE	FALSE
AB395_RS08490	1	0.668023	FALSE	FALSE	FALSE
AB395_RS29165	1	0.668023	FALSE	FALSE	TRUE
AB395_RS11485	1	0.668023	FALSE	FALSE	FALSE
AB395_RS28305	1	0.668023	FALSE	FALSE	FALSE
AB395_RS21160	0.416149	0.277997	FALSE	TRUE	TRUE
AB395_RS21750	1	0.668023	FALSE	FALSE	FALSE
AB395_RS28905	1	0.668023	FALSE	FALSE	FALSE
AB395_RS13040	1	0.668023	FALSE	FALSE	FALSE
AB395_RS28780	1	0.668023	FALSE	FALSE	FALSE
AB395_RS00265	1	0.668023	FALSE	FALSE	TRUE
AB395_RS08935	1	0.668023	FALSE	FALSE	FALSE
AB395_RS05045	-8.81144e-13	-5.88625e-13	TRUE	TRUE	TRUE
AB395_RS26815	1	0.668023	FALSE	FALSE	FALSE
AB395_RS22130	1	0.668023	FALSE	FALSE	FALSE
AB395_RS28815	1	0.668023	FALSE	FALSE	FALSE
AB395_RS11175	1	0.668023	FALSE	FALSE	FALSE
AB395_RS17670	1	0.668023	FALSE	FALSE	FALSE
AB395_RS03580	1	0.668023	FALSE	FALSE	FALSE
AB395_RS05100	1	0.668023	FALSE	FALSE	TRUE
AB395_RS05970	0.585921	0.391409	FALSE	TRUE	TRUE
AB395_RS05965	0.585921	0.391409	FALSE	TRUE	TRUE
AB395_RS05960	0.585921	0.391409	FALSE	TRUE	TRUE
AB395_RS05955	0.585921	0.391409	FALSE	TRUE	TRUE
AB395_RS21890	0.99793	0.66664	FALSE	TRUE	TRUE
AB395_RS28695	1	0.668023	FALSE	FALSE	FALSE
AB395_RS12930	1	0.668023	FALSE	FALSE	FALSE
AB395_RS16885	0.362998	0.242491	FALSE	TRUE	TRUE
AB395_RS16890	0.362998	0.242491	FALSE	TRUE	TRUE
AB395_RS16895	0.362998	0.242491	FALSE	TRUE	TRUE
AB395_RS12820	1	0.668023	FALSE	FALSE	FALSE
AB395_RS21280	1	0.668023	FALSE	FALSE	FALSE
AB395_RS03220	1	0.668023	FALSE	FALSE	FALSE
AB395_RS27740	1	0.668023	FALSE	FALSE	FALSE
AB395_RS18720	1	0.668023	FALSE	FALSE	FALSE
AB395_RS28225	1	0.668023	FALSE	FALSE	FALSE
AB395_RS06405	1	0.668023	FALSE	FALSE	FALSE
AB395_RS24490	1	0.668023	FALSE	FALSE	FALSE
AB395_RS17180	1	0.668023	FALSE	FALSE	TRUE
AB395_RS29630	1	0.668023	FALSE	FALSE	FALSE
AB395_RS26130	0	0	TRUE	TRUE	TRUE
AB395_RS02690	1	0.668023	FALSE	FALSE	TRUE
AB395_RS11385	0.994665	0.664459	FALSE	TRUE	TRUE
AB395_RS21690	1	0.668023	FALSE	FALSE	TRUE
AB395_RS17565	1	0.668023	FALSE	FALSE	TRUE
AB395_RS28300	1	0.668023	FALSE	FALSE	TRUE
AB395_RS01700	1	0.668023	FALSE	FALSE	FALSE
AB395_RS10505	1	0.668023	FALSE	FALSE	FALSE
AB395_RS21835	1	0.668023	FALSE	FALSE	FALSE
AB395_RS07630	1	0.668023	FALSE	FALSE	TRUE
AB395_RS21275	0.99793	0.66664	FALSE	TRUE	TRUE
AB395_RS12290	1	0.668023	FALSE	FALSE	TRUE
AB395_RS28935	1	0.668023	FALSE	FALSE	TRUE
AB395_RS04675	1	0.668023	FALSE	FALSE	TRUE
AB395_RS09230	1	0.668023	FALSE	FALSE	FALSE
AB395_RS13680	1	0.668023	FALSE	FALSE	FALSE
AB395_RS10090	1	0.668023	FALSE	FALSE	FALSE
AB395_RS13870	1	0.668023	FALSE	FALSE	FALSE
AB395_RS01230	1	0.668023	FALSE	FALSE	FALSE
AB395_RS28795	1	0.668023	FALSE	FALSE	FALSE
AB395_RS26765	1	0.668023	FALSE	FALSE	FALSE
AB395_RS12815	0.99793	0.66664	FALSE	TRUE	TRUE
AB395_RS09770	0.99793	0.66664	FALSE	TRUE	TRUE
AB395_RS02385	0.99793	0.66664	FALSE	TRUE	TRUE
AB395_RS29810	1	0.668023	FALSE	FALSE	TRUE
AB395_RS00445	1	0.668023	FALSE	FALSE	TRUE
AB395_RS23580	-1.12012e-12	-7.48264e-13	TRUE	TRUE	TRUE
AB395_RS24815	1	0.668023	FALSE	FALSE	FALSE
AB395_RS25170	1	0.668023	FALSE	FALSE	FALSE
AB395_RS11825	1	0.668023	FALSE	FALSE	FALSE
AB395_RS16115	1	0.668023	FALSE	FALSE	FALSE
AB395_RS00505	1	0.668023	FALSE	FALSE	FALSE
AB395_RS10250	1	0.668023	FALSE	TRUE	TRUE
AB395_RS26125	1	0.668023	FALSE	FALSE	FALSE
AB395_RS24640	1	0.668023	FALSE	TRUE	TRUE
AB395_RS05805	1	0.668023	FALSE	FALSE	TRUE
AB395_RS26770	1	0.668023	FALSE	FALSE	FALSE
AB395_RS23540	1	0.668023	FALSE	FALSE	FALSE
AB395_RS23775	1	0.668023	FALSE	FALSE	FALSE
AB395_RS10245	1	0.668023	FALSE	FALSE	FALSE
AB395_RS18315	1	0.668023	FALSE	FALSE	FALSE
AB395_RS22595	1	0.668023	FALSE	FALSE	FALSE
AB395_RS28900	1	0.668023	FALSE	FALSE	FALSE
AB395_RS11415	1	0.668023	FALSE	FALSE	FALSE
AB395_RS28825	1	0.668023	FALSE	FALSE	FALSE
AB395_RS13135	1	0.668023	FALSE	FALSE	FALSE
AB395_RS23805	1	0.668023	FALSE	FALSE	FALSE
AB395_RS25115	1	0.668023	FALSE	FALSE	FALSE
AB395_RS10675	1	0.668023	FALSE	FALSE	FALSE
AB395_RS32770	1	0.668023	FALSE	FALSE	TRUE
AB395_RS10835	1	0.668023	FALSE	FALSE	FALSE
AB395_RS10845	1	0.668023	FALSE	FALSE	FALSE
AB395_RS10855	1	0.668023	FALSE	FALSE	FALSE
AB395_RS10860	1	0.668023	FALSE	FALSE	FALSE
AB395_RS10865	1	0.668023	FALSE	FALSE	FALSE
AB395_RS10870	1	0.668023	FALSE	FALSE	FALSE
AB395_RS10875	1	0.668023	FALSE	FALSE	FALSE
AB395_RS10880	1	0.668023	FALSE	FALSE	FALSE
AB395_RS10910	1	0.668023	FALSE	FALSE	FALSE
AB395_RS04845	1	0.668023	FALSE	FALSE	FALSE
AB395_RS04855	1	0.668023	FALSE	FALSE	FALSE
AB395_RS04870	1	0.668023	FALSE	FALSE	FALSE
AB395_RS04875	1	0.668023	FALSE	FALSE	FALSE
AB395_RS04880	1	0.668023	FALSE	FALSE	FALSE
AB395_RS04905	1	0.668023	FALSE	FALSE	TRUE
AB395_RS15605	1	0.668023	FALSE	FALSE	FALSE
AB395_RS20010	1	0.668023	FALSE	FALSE	FALSE
AB395_RS00885	1	0.668023	FALSE	FALSE	FALSE
AB395_RS31015	1	0.668023	FALSE	FALSE	TRUE
AB395_RS31010	1	0.668023	FALSE	FALSE	TRUE
AB395_RS08855	1	0.668023	FALSE	FALSE	TRUE
AB395_RS08850	1	0.668023	FALSE	FALSE	TRUE
AB395_RS30990	1	0.668023	FALSE	FALSE	TRUE
AB395_RS31080	1	0.668023	FALSE	FALSE	TRUE
AB395_RS03890	0	0	TRUE	TRUE	TRUE
AB395_RS02120	1	0.668023	FALSE	FALSE	FALSE
AB395_RS25690	1	0.668023	FALSE	FALSE	FALSE
AB395_RS24590	1	0.668023	FALSE	FALSE	FALSE
AB395_RS15055	1	0.668023	FALSE	FALSE	FALSE
AB395_RS16160	1	0.668023	FALSE	FALSE	TRUE
AB395_RS12350	1	0.668023	FALSE	FALSE	TRUE
AB395_RS12355	1	0.668023	FALSE	FALSE	TRUE
AB395_RS12345	1	0.668023	FALSE	FALSE	TRUE
AB395_RS28050	1	0.668023	FALSE	FALSE	FALSE
AB395_RS13070	1	0.668023	FALSE	FALSE	FALSE
AB395_RS29430	1	0.668023	FALSE	FALSE	FALSE
AB395_RS26300	1	0.668023	FALSE	FALSE	TRUE
AB395_RS15955	1	0.668023	FALSE	FALSE	TRUE
AB395_RS15960	1	0.668023	FALSE	FALSE	TRUE
AB395_RS15965	1	0.668023	FALSE	FALSE	TRUE
AB395_RS16715	1	0.668023	FALSE	FALSE	TRUE
AB395_RS00655	1	0.668023	FALSE	FALSE	TRUE
AB395_RS00660	1	0.668023	FALSE	FALSE	TRUE
AB395_RS00665	1	0.668023	FALSE	FALSE	TRUE
AB395_RS00670	1	0.668023	FALSE	FALSE	TRUE
AB395_RS20325	1	0.668023	FALSE	FALSE	TRUE
AB395_RS17485	1	0.668023	FALSE	FALSE	TRUE
AB395_RS17490	1	0.668023	FALSE	FALSE	TRUE
AB395_RS17495	1	0.668023	FALSE	FALSE	TRUE
AB395_RS00985	1	0.668023	FALSE	FALSE	TRUE
AB395_RS10335	1	0.668023	FALSE	FALSE	TRUE
AB395_RS19710	1	0.668023	FALSE	FALSE	FALSE
AB395_RS26240	4.03397e-14	2.69479e-14	TRUE	TRUE	TRUE
AB395_RS26245	1	0.668023	FALSE	FALSE	FALSE
AB395_RS26250	1	0.668023	FALSE	FALSE	FALSE
AB395_RS26255	4.03397e-14	2.69479e-14	TRUE	TRUE	TRUE
AB395_RS18735	1	0.668023	FALSE	FALSE	FALSE
AB395_RS06470	1	0.668023	FALSE	FALSE	FALSE
AB395_RS15600	1	0.668023	FALSE	FALSE	FALSE
AB395_RS15595	1	0.668023	FALSE	FALSE	FALSE
AB395_RS02370	1	0.668023	FALSE	FALSE	FALSE
AB395_RS10600	1	0.668023	FALSE	FALSE	TRUE
AB395_RS07115	1	0.668023	FALSE	FALSE	TRUE
AB395_RS20085	1	0.668023	FALSE	FALSE	TRUE
AB395_RS06200	1	0.668023	FALSE	FALSE	TRUE
AB395_RS15285	1	0.668023	FALSE	FALSE	FALSE
AB395_RS08400	1	0.668023	FALSE	FALSE	FALSE
AB395_RS12220	1	0.668023	FALSE	FALSE	FALSE
AB395_RS15145	1	0.668023	FALSE	FALSE	FALSE
AB395_RS18930	1	0.668023	FALSE	FALSE	FALSE
AB395_RS27830	1	0.668023	FALSE	FALSE	FALSE
AB395_RS10495	1	0.668023	FALSE	FALSE	TRUE
AB395_RS09145	-2.63331e-12	-1.75911e-12	TRUE	TRUE	TRUE
AB395_RS01960	1	0.668023	FALSE	FALSE	TRUE
AB395_RS00770	1	0.668023	FALSE	FALSE	FALSE
AB395_RS02580	1	0.668023	FALSE	FALSE	FALSE
AB395_RS01540	1	0.668023	FALSE	FALSE	TRUE
AB395_RS18990	1	0.668023	FALSE	FALSE	TRUE
AB395_RS00605	1	0.668023	FALSE	FALSE	TRUE
AB395_RS15725	1	0.668023	FALSE	FALSE	TRUE
AB395_RS09855	1	0.668023	FALSE	FALSE	TRUE
AB395_RS04720	1	0.668023	FALSE	FALSE	TRUE
AB395_RS17615	1	0.668023	FALSE	FALSE	TRUE
AB395_RS19785	1	0.668023	FALSE	FALSE	FALSE
AB395_RS19790	1	0.668023	FALSE	FALSE	FALSE
AB395_RS09110	1	0.668023	FALSE	FALSE	TRUE
AB395_RS18110	1	0.668023	FALSE	TRUE	TRUE
AB395_RS01005	1	0.668023	FALSE	FALSE	FALSE
AB395_RS08410	1	0.668023	FALSE	FALSE	FALSE
AB395_RS05110	1	0.668023	FALSE	FALSE	FALSE
AB395_RS08000	-1.16163e-13	-7.75994e-14	TRUE	TRUE	TRUE
AB395_RS05400	1	0.668023	FALSE	FALSE	TRUE
AB395_RS29400	1	0.668023	FALSE	FALSE	TRUE
AB395_RS17215	1	0.668023	FALSE	FALSE	TRUE
AB395_RS01630	1	0.668023	FALSE	TRUE	TRUE
AB395_RS30835	1	0.668023	FALSE	TRUE	TRUE
AB395_RS02985	1	0.668023	FALSE	FALSE	FALSE
AB395_RS07595	1	0.668023	FALSE	FALSE	FALSE
AB395_RS15040	0.0128476	0.00858246	TRUE	TRUE	TRUE
AB395_RS15380	1	0.668023	FALSE	FALSE	FALSE
AB395_RS00745	1	0.668023	FALSE	FALSE	TRUE
AB395_RS06205	1	0.668023	FALSE	FALSE	TRUE
AB395_RS18025	1	0.668023	FALSE	FALSE	TRUE
AB395_RS26120	1	0.668023	FALSE	FALSE	FALSE
AB395_RS00690	1	0.668023	FALSE	FALSE	TRUE
AB395_RS04940	1	0.668023	FALSE	FALSE	TRUE
AB395_RS12595	1	0.668023	FALSE	TRUE	TRUE
AB395_RS22095	1	0.668023	FALSE	FALSE	TRUE
AB395_RS11710	1	0.668023	FALSE	FALSE	TRUE
AB395_RS17680	1	0.668023	FALSE	FALSE	TRUE
AB395_RS23560	1	0.668023	FALSE	TRUE	TRUE
AB395_RS15860	0	0	TRUE	TRUE	TRUE
AB395_RS06480	0	0	TRUE	TRUE	TRUE
AB395_RS18075	1	0.668023	FALSE	FALSE	TRUE
AB395_RS17535	0	0	TRUE	TRUE	TRUE
AB395_RS11790	1	0.668023	FALSE	FALSE	TRUE
AB395_RS17820	1	0.668023	FALSE	TRUE	TRUE
AB395_RS26035	1	0.668023	FALSE	TRUE	TRUE
AB395_RS08730	1	0.668023	FALSE	FALSE	TRUE
AB395_RS08725	1	0.668023	FALSE	FALSE	TRUE
AB395_RS08720	1	0.668023	FALSE	FALSE	TRUE
AB395_RS18865	1	0.668023	FALSE	FALSE	TRUE
AB395_RS18180	1	0.668023	FALSE	FALSE	TRUE
AB395_00006163	1	0.668023	FALSE	FALSE	FALSE
AB395_RS00480	1	0.668023	FALSE	FALSE	FALSE
AB395_RS08760	1	0.668023	FALSE	FALSE	FALSE
AB395_RS09800	1	0.668023	FALSE	FALSE	FALSE
AB395_RS12225	1	0.668023	FALSE	FALSE	FALSE
AB395_RS18840	1	0.668023	FALSE	FALSE	FALSE
AB395_RS21780	1	0.668023	FALSE	FALSE	FALSE
AB395_RS23700	1	0.668023	FALSE	FALSE	FALSE
AB395_RS00710	1	0.668023	FALSE	FALSE	FALSE
AB395_RS08365	1	0.668023	FALSE	FALSE	FALSE
AB395_RS25515	1	0.668023	FALSE	FALSE	FALSE
AB395_RS08240	1	0.668023	FALSE	FALSE	TRUE
AB395_RS14845	1	0.668023	FALSE	FALSE	TRUE
AB395_RS00130	1	0.668023	FALSE	FALSE	FALSE
AB395_RS02585	1	0.668023	FALSE	FALSE	FALSE
AB395_RS03690	1	0.668023	FALSE	FALSE	FALSE
AB395_RS06030	1	0.668023	FALSE	FALSE	FALSE
AB395_RS07370	1	0.668023	FALSE	FALSE	FALSE
AB395_RS09335	1	0.668023	FALSE	FALSE	FALSE
AB395_RS12050	1	0.668023	FALSE	FALSE	FALSE
AB395_RS13585	1	0.668023	FALSE	FALSE	FALSE
AB395_RS14070	1	0.668023	FALSE	FALSE	FALSE
AB395_RS17840	1	0.668023	FALSE	FALSE	FALSE
AB395_RS19415	1	0.668023	FALSE	FALSE	FALSE
AB395_RS19970	1	0.668023	FALSE	FALSE	FALSE
AB395_RS30580	1	0.668023	FALSE	FALSE	FALSE
AB395_RS22470	1	0.668023	FALSE	FALSE	FALSE
AB395_RS24820	1	0.668023	FALSE	FALSE	FALSE
AB395_RS27325	1	0.668023	FALSE	FALSE	FALSE
AB395_RS28460	1	0.668023	FALSE	FALSE	FALSE
AB395_RS02555	1	0.668023	FALSE	FALSE	TRUE
AB395_RS12975	1	0.668023	FALSE	FALSE	TRUE
AB395_RS30770	1	0.668023	FALSE	FALSE	TRUE
AB395_RS20405	1	0.668023	FALSE	FALSE	TRUE
AB395_RS21695	1	0.668023	FALSE	FALSE	TRUE
AB395_RS04930	1	0.668023	FALSE	FALSE	TRUE
AB395_RS04455	1	0.668023	FALSE	FALSE	FALSE
AB395_RS29215	1	0.668023	FALSE	FALSE	FALSE
AB395_RS17855	1	0.668023	FALSE	FALSE	TRUE
AB395_RS11795	1	0.668023	FALSE	FALSE	TRUE
AB395_RS11800	1	0.668023	FALSE	FALSE	TRUE
AB395_RS25195	1	0.668023	FALSE	FALSE	TRUE
AB395_RS25200	1	0.668023	FALSE	FALSE	TRUE
spontaneous	0	0	TRUE	TRUE	TRUE
Note:Effect1 means if the production lessened , and Effect2 means if the production changed.

## Sheet: Sheet4
Essential genes in symbiotic state
Genes	Grratio	Flux	Essentiality	Effect1	Effect2
AB395_RS00095	1	0.952812	FALSE	FALSE	FALSE
AB395_RS04040	1	0.952812	FALSE	FALSE	FALSE
AB395_RS04045	1	0.952812	FALSE	FALSE	FALSE
AB395_RS00155	1	0.952812	FALSE	FALSE	TRUE
AB395_RS00165	1	0.952812	FALSE	FALSE	TRUE
AB395_RS00180	1	0.952812	FALSE	FALSE	TRUE
AB395_RS00195	1	0.952812	FALSE	FALSE	TRUE
AB395_RS17245	1	0.952812	FALSE	FALSE	TRUE
AB395_RS00210	1	0.952812	FALSE	FALSE	TRUE
AB395_RS00245	1	0.952812	FALSE	FALSE	TRUE
AB395_RS00280	1	0.952812	FALSE	FALSE	FALSE
AB395_RS25105	1	0.952812	FALSE	FALSE	FALSE
AB395_RS00295	1	0.952812	FALSE	FALSE	FALSE
AB395_RS05570	1	0.952812	FALSE	FALSE	FALSE
AB395_RS00300	1	0.952812	FALSE	FALSE	TRUE
AB395_RS00305	1	0.952812	FALSE	FALSE	TRUE
AB395_RS00315	1	0.952812	FALSE	FALSE	TRUE
AB395_RS00350	1	0.952812	FALSE	FALSE	TRUE
AB395_RS00385	1	0.952812	FALSE	FALSE	TRUE
AB395_RS00405	1	0.952812	FALSE	FALSE	FALSE
AB395_RS03265	1	0.952812	FALSE	FALSE	FALSE
AB395_RS27575	1	0.952812	FALSE	FALSE	FALSE
AB395_RS33650	1	0.952812	FALSE	FALSE	FALSE
AB395_RS00470	1	0.952812	FALSE	FALSE	FALSE
AB395_RS05585	1	0.952812	FALSE	FALSE	FALSE
AB395_RS07885	1	0.952812	FALSE	FALSE	FALSE
AB395_RS08985	1	0.952812	FALSE	FALSE	FALSE
AB395_RS10735	1	0.952812	FALSE	FALSE	FALSE
AB395_RS14170	1	0.952812	FALSE	FALSE	FALSE
AB395_RS00565	1.90673e-24	1.81676e-24	TRUE	TRUE	TRUE
AB395_RS00570	1.35445e-24	1.29054e-24	TRUE	TRUE	TRUE
AB395_RS00575	1	0.952812	FALSE	FALSE	FALSE
AB395_RS01340	1	0.952812	FALSE	FALSE	FALSE
AB395_RS12215	1	0.952812	FALSE	FALSE	TRUE
AB395_RS21990	1	0.952812	FALSE	FALSE	FALSE
AB395_RS23535	1	0.952812	FALSE	FALSE	FALSE
AB395_RS25370	1	0.952812	FALSE	FALSE	FALSE
AB395_RS00585	6.28959e-28	5.99279e-28	TRUE	TRUE	TRUE
AB395_RS00645	1	0.952812	FALSE	FALSE	FALSE
AB395_RS04225	1	0.952812	FALSE	FALSE	FALSE
AB395_RS09270	1	0.952812	FALSE	FALSE	FALSE
AB395_RS19315	1	0.952812	FALSE	FALSE	FALSE
AB395_RS00695	1	0.952812	FALSE	FALSE	FALSE
AB395_RS32715	1	0.952812	FALSE	FALSE	FALSE
AB395_RS00720	1	0.952812	FALSE	FALSE	TRUE
AB395_RS00845	1.12455e-25	1.07148e-25	TRUE	TRUE	TRUE
AB395_RS00880	1	0.952812	FALSE	FALSE	FALSE
AB395_RS23140	1	0.952812	FALSE	FALSE	FALSE
AB395_RS23330	1	0.952812	FALSE	FALSE	FALSE
AB395_RS00995	1	0.952812	FALSE	TRUE	TRUE
AB395_RS01000	1	0.952812	FALSE	TRUE	TRUE
AB395_RS32380	1	0.952812	FALSE	FALSE	FALSE
AB395_RS01070	1	0.952812	FALSE	FALSE	TRUE
AB395_RS01185	1	0.952812	FALSE	FALSE	TRUE
AB395_RS01195	1	0.952812	FALSE	FALSE	FALSE
AB395_RS01265	1	0.952812	FALSE	FALSE	TRUE
AB395_RS01385	1	0.952812	FALSE	FALSE	TRUE
AB395_RS01680	1	0.952812	FALSE	FALSE	TRUE
AB395_RS01685	1	0.952812	FALSE	FALSE	TRUE
AB395_RS01765	1	0.952812	FALSE	FALSE	TRUE
AB395_RS01810	1	0.952812	FALSE	FALSE	FALSE
AB395_RS08645	1	0.952812	FALSE	FALSE	FALSE
AB395_RS01985	1	0.952812	FALSE	FALSE	TRUE
AB395_RS01995	1	0.952812	FALSE	FALSE	TRUE
AB395_RS02025	-6.53643e-26	-6.22798e-26	TRUE	TRUE	TRUE
AB395_RS02065	1	0.952812	FALSE	FALSE	TRUE
AB395_RS02075	1	0.952812	FALSE	FALSE	FALSE
AB395_RS02115	1	0.952812	FALSE	FALSE	TRUE
AB395_RS02125	1	0.952812	FALSE	FALSE	FALSE
AB395_RS02170	1	0.952812	FALSE	FALSE	TRUE
AB395_RS02175	1	0.952812	FALSE	FALSE	TRUE
AB395_RS02190	1	0.952812	FALSE	FALSE	FALSE
AB395_RS05915	1	0.952812	FALSE	FALSE	FALSE
AB395_RS16705	1	0.952812	FALSE	FALSE	FALSE
AB395_RS02200	1	0.952812	FALSE	FALSE	FALSE
AB395_RS02220	1	0.952812	FALSE	FALSE	FALSE
AB395_RS02230	1	0.952812	FALSE	FALSE	TRUE
AB395_RS02240	1	0.952812	FALSE	FALSE	TRUE
AB395_RS02280	0.99793	0.950839	FALSE	TRUE	TRUE
AB395_RS02355	1	0.952812	FALSE	TRUE	TRUE
AB395_RS02360	1	0.952812	FALSE	TRUE	TRUE
AB395_RS02365	1	0.952812	FALSE	FALSE	TRUE
AB395_RS02410	1	0.952812	FALSE	FALSE	TRUE
AB395_RS02445	1	0.952812	FALSE	FALSE	FALSE
AB395_RS02465	1	0.952812	FALSE	FALSE	FALSE
AB395_RS02495	8.22625e-13	7.83806e-13	TRUE	TRUE	TRUE
AB395_RS02500	1	0.952812	FALSE	FALSE	TRUE
AB395_RS07080	1	0.952812	FALSE	FALSE	FALSE
AB395_RS07620	1	0.952812	FALSE	FALSE	FALSE
AB395_RS08415	1	0.952812	FALSE	FALSE	FALSE
AB395_RS09205	1	0.952812	FALSE	FALSE	FALSE
AB395_RS10180	1	0.952812	FALSE	FALSE	FALSE
AB395_RS15335	1	0.952812	FALSE	FALSE	FALSE
AB395_RS26735	1	0.952812	FALSE	FALSE	FALSE
AB395_RS27530	1	0.952812	FALSE	FALSE	FALSE
AB395_RS02520	1	0.952812	FALSE	FALSE	TRUE
AB395_RS02540	1	0.952812	FALSE	FALSE	TRUE
AB395_RS02595	-1.68682e-26	-1.60722e-26	TRUE	TRUE	TRUE
AB395_RS02675	1	0.952812	FALSE	FALSE	FALSE
AB395_RS29500	1	0.952812	FALSE	FALSE	FALSE
AB395_RS02705	1	0.952812	FALSE	FALSE	TRUE
AB395_RS02710	1	0.952812	FALSE	FALSE	FALSE
AB395_RS25330	1	0.952812	FALSE	FALSE	TRUE
AB395_RS02720	1	0.952812	FALSE	FALSE	TRUE
AB395_RS02725	1	0.952812	FALSE	FALSE	TRUE
AB395_RS08875	1	0.952812	FALSE	FALSE	TRUE
AB395_RS08885	1	0.952812	FALSE	FALSE	TRUE
AB395_RS08890	1	0.952812	FALSE	FALSE	TRUE
AB395_RS12630	1	0.952812	FALSE	FALSE	TRUE
AB395_RS12755	1	0.952812	FALSE	FALSE	TRUE
AB395_RS12765	1	0.952812	FALSE	FALSE	TRUE
AB395_RS12770	1	0.952812	FALSE	FALSE	TRUE
AB395_RS02730	0	0	TRUE	TRUE	TRUE
AB395_RS02770	1	0.952812	FALSE	TRUE	TRUE
AB395_RS02775	1	0.952812	FALSE	FALSE	FALSE
AB395_RS02820	0.856486	0.81607	FALSE	TRUE	TRUE
AB395_RS02910	1	0.952812	FALSE	TRUE	TRUE
AB395_RS02965	1	0.952812	FALSE	FALSE	FALSE
AB395_RS15505	1	0.952812	FALSE	FALSE	FALSE
AB395_RS02995	-1.97792e-11	-1.88458e-11	TRUE	TRUE	TRUE
AB395_RS03000	-1.97792e-11	-1.88458e-11	TRUE	TRUE	TRUE
AB395_RS26140	0.984144	0.937704	FALSE	TRUE	TRUE
AB395_RS26145	1	0.952812	FALSE	FALSE	FALSE
AB395_RS03005	1	0.952812	FALSE	FALSE	TRUE
AB395_RS03020	1	0.952812	FALSE	FALSE	TRUE
AB395_RS03025	1	0.952812	FALSE	FALSE	TRUE
AB395_RS03030	1	0.952812	FALSE	FALSE	TRUE
AB395_RS03130	1	0.952812	FALSE	FALSE	TRUE
AB395_RS03155	1	0.952812	FALSE	FALSE	TRUE
AB395_RS19375	1	0.952812	FALSE	FALSE	TRUE
AB395_RS03170	1	0.952812	FALSE	FALSE	TRUE
AB395_RS03205	1	0.952812	FALSE	FALSE	FALSE
AB395_RS17505	1	0.952812	FALSE	FALSE	FALSE
AB395_RS03460	1	0.952812	FALSE	FALSE	TRUE
AB395_RS03505	1	0.952812	FALSE	FALSE	TRUE
AB395_RS03625	1	0.952812	FALSE	FALSE	FALSE
AB395_RS05950	1	0.952812	FALSE	FALSE	FALSE
AB395_RS16130	1	0.952812	FALSE	FALSE	FALSE
AB395_RS20570	1	0.952812	FALSE	FALSE	FALSE
AB395_RS21045	1	0.952812	FALSE	FALSE	FALSE
AB395_RS23690	1	0.952812	FALSE	FALSE	FALSE
AB395_RS03640	1	0.952812	FALSE	FALSE	FALSE
AB395_RS05285	1	0.952812	FALSE	FALSE	FALSE
AB395_RS05290	1	0.952812	FALSE	FALSE	FALSE
AB395_RS05445	1	0.952812	FALSE	FALSE	TRUE
AB395_RS17510	1	0.952812	FALSE	FALSE	FALSE
AB395_RS03645	1	0.952812	FALSE	FALSE	TRUE
AB395_RS03660	1	0.952812	FALSE	FALSE	FALSE
AB395_RS03770	8.99882e-12	8.57418e-12	TRUE	TRUE	TRUE
AB395_RS03775	1.05313e-11	1.00343e-11	TRUE	TRUE	TRUE
AB395_RS03780	1	0.952812	FALSE	FALSE	FALSE
AB395_RS03835	1	0.952812	FALSE	FALSE	TRUE
AB395_RS03855	1	0.952812	FALSE	FALSE	FALSE
AB395_RS03860	1	0.952812	FALSE	FALSE	TRUE
AB395_RS03885	1	0.952812	FALSE	FALSE	TRUE
AB395_RS03900	8.22625e-13	7.83806e-13	TRUE	TRUE	TRUE
AB395_RS03915	1	0.952812	FALSE	FALSE	TRUE
AB395_RS03980	-3.24088e-27	-3.08795e-27	TRUE	TRUE	TRUE
AB395_RS03995	1	0.952812	FALSE	FALSE	FALSE
AB395_RS08925	1	0.952812	FALSE	FALSE	FALSE
AB395_RS08930	1	0.952812	FALSE	FALSE	FALSE
AB395_RS12415	1	0.952812	FALSE	FALSE	FALSE
AB395_RS28670	1	0.952812	FALSE	FALSE	FALSE
AB395_RS04015	1	0.952812	FALSE	TRUE	TRUE
AB395_RS04020	1	0.952812	FALSE	FALSE	TRUE
AB395_RS04025	1	0.952812	FALSE	FALSE	FALSE
AB395_RS21590	1	0.952812	FALSE	FALSE	FALSE
AB395_RS23705	1	0.952812	FALSE	FALSE	FALSE
AB395_RS29000	1	0.952812	FALSE	FALSE	FALSE
AB395_RS04055	1	0.952812	FALSE	FALSE	TRUE
AB395_RS04060	1	0.952812	FALSE	FALSE	FALSE
AB395_RS04965	1	0.952812	FALSE	FALSE	FALSE
AB395_RS07240	1	0.952812	FALSE	FALSE	FALSE
AB395_RS07950	1	0.952812	FALSE	FALSE	FALSE
AB395_RS17900	1	0.952812	FALSE	FALSE	FALSE
AB395_RS17970	1	0.952812	FALSE	FALSE	FALSE
AB395_RS19425	1	0.952812	FALSE	FALSE	FALSE
AB395_RS20035	1	0.952812	FALSE	FALSE	FALSE
AB395_RS04975	1	0.952812	FALSE	FALSE	FALSE
AB395_RS17125	1	0.952812	FALSE	FALSE	FALSE
AB395_RS18920	1	0.952812	FALSE	FALSE	FALSE
AB395_RS04100	-4.64571e-13	-4.42649e-13	TRUE	TRUE	TRUE
AB395_RS04135	1	0.952812	FALSE	FALSE	TRUE
AB395_RS04205	7.58203e-13	7.22425e-13	TRUE	TRUE	TRUE
AB395_RS04210	-1.09678e-13	-1.04502e-13	TRUE	TRUE	TRUE
AB395_RS04230	1	0.952812	FALSE	FALSE	TRUE
AB395_RS04245	1	0.952812	FALSE	FALSE	FALSE
AB395_RS09015	1	0.952812	FALSE	FALSE	FALSE
AB395_RS12010	1	0.952812	FALSE	FALSE	FALSE
AB395_RS13345	1	0.952812	FALSE	FALSE	FALSE
AB395_RS14835	1	0.952812	FALSE	FALSE	FALSE
AB395_RS26745	1	0.952812	FALSE	FALSE	FALSE
AB395_RS27795	1	0.952812	FALSE	FALSE	FALSE
AB395_RS04265	1	0.952812	FALSE	FALSE	TRUE
AB395_RS04305	1	0.952812	FALSE	FALSE	TRUE
AB395_RS04315	2.29144e-26	2.18331e-26	TRUE	TRUE	TRUE
AB395_RS04335	1	0.952812	FALSE	TRUE	TRUE
AB395_RS04345	1	0.952812	FALSE	FALSE	TRUE
AB395_RS04350	1	0.952812	FALSE	FALSE	TRUE
AB395_RS04370	1	0.952812	FALSE	FALSE	FALSE
AB395_RS10545	1	0.952812	FALSE	FALSE	FALSE
AB395_RS04385	1	0.952812	FALSE	FALSE	FALSE
AB395_RS17195	1	0.952812	FALSE	FALSE	TRUE
AB395_RS04405	1	0.952812	FALSE	FALSE	TRUE
AB395_RS04410	1	0.952812	FALSE	TRUE	TRUE
AB395_RS04510	1	0.952812	FALSE	FALSE	TRUE
AB395_RS04540	1	0.952812	FALSE	FALSE	TRUE
AB395_RS04630	1	0.952812	FALSE	FALSE	TRUE
AB395_RS04680	1	0.952812	FALSE	FALSE	FALSE
AB395_RS12550	1	0.952812	FALSE	FALSE	FALSE
AB395_RS04840	1	0.952812	FALSE	FALSE	TRUE
AB395_RS04850	1	0.952812	FALSE	FALSE	TRUE
AB395_RS04865	1	0.952812	FALSE	FALSE	TRUE
AB395_RS04885	1	0.952812	FALSE	FALSE	TRUE
AB395_RS04890	1	0.952812	FALSE	FALSE	TRUE
AB395_RS04895	1	0.952812	FALSE	FALSE	TRUE
AB395_RS04900	1	0.952812	FALSE	FALSE	TRUE
AB395_RS04910	1	0.952812	FALSE	FALSE	TRUE
AB395_RS04915	1	0.952812	FALSE	FALSE	TRUE
AB395_RS10830	1	0.952812	FALSE	FALSE	TRUE
AB395_RS10850	1	0.952812	FALSE	FALSE	TRUE
AB395_RS10885	1	0.952812	FALSE	FALSE	TRUE
AB395_RS10905	1	0.952812	FALSE	FALSE	TRUE
AB395_RS04920	1	0.952812	FALSE	FALSE	TRUE
AB395_RS05050	1.90673e-24	1.81676e-24	TRUE	TRUE	TRUE
AB395_RS05140	1	0.952812	FALSE	FALSE	TRUE
AB395_RS05145	1	0.952812	FALSE	FALSE	TRUE
AB395_RS29405	1	0.952812	FALSE	FALSE	TRUE
AB395_RS05150	1	0.952812	FALSE	FALSE	FALSE
AB395_RS14155	9.76169e-29	9.30105e-29	TRUE	TRUE	TRUE
AB395_RS18105	9.76169e-29	9.30105e-29	TRUE	TRUE	TRUE
AB395_RS05155	1	0.952812	FALSE	FALSE	TRUE
AB395_RS05200	1	0.952812	FALSE	FALSE	TRUE
AB395_RS05430	1	0.952812	FALSE	TRUE	TRUE
AB395_RS05500	1	0.952812	FALSE	FALSE	FALSE
AB395_RS25815	1	0.952812	FALSE	FALSE	FALSE
AB395_RS05670	1	0.952812	FALSE	FALSE	TRUE
AB395_RS05675	1	0.952812	FALSE	FALSE	TRUE
AB395_RS05700	1	0.952812	FALSE	FALSE	TRUE
AB395_RS05770	1	0.952812	FALSE	FALSE	FALSE
AB395_RS23575	1	0.952812	FALSE	FALSE	FALSE
AB395_RS05780	1	0.952812	FALSE	FALSE	TRUE
AB395_RS05790	1	0.952812	FALSE	FALSE	TRUE
AB395_RS05795	0.00621786	0.00592445	TRUE	TRUE	TRUE
AB395_RS05810	1	0.952812	FALSE	FALSE	TRUE
AB395_RS05815	1	0.952812	FALSE	FALSE	TRUE
AB395_RS05830	1	0.952812	FALSE	FALSE	FALSE
AB395_RS15995	1	0.952812	FALSE	FALSE	FALSE
AB395_RS16815	1	0.952812	FALSE	FALSE	FALSE
AB395_RS05840	1	0.952812	FALSE	FALSE	TRUE
AB395_RS05865	1	0.952812	FALSE	FALSE	TRUE
AB395_RS05910	1	0.952812	FALSE	TRUE	TRUE
AB395_RS05920	1	0.952812	FALSE	FALSE	TRUE
AB395_RS08970	1	0.952812	FALSE	FALSE	FALSE
AB395_RS05930	-5.14853e-12	-4.90558e-12	TRUE	TRUE	TRUE
AB395_RS05940	1	0.952812	FALSE	FALSE	TRUE
AB395_RS27595	1	0.952812	FALSE	FALSE	FALSE
AB395_RS05975	1	0.952812	FALSE	TRUE	TRUE
AB395_RS05995	1	0.952812	FALSE	FALSE	FALSE
AB395_RS06065	1	0.952812	FALSE	FALSE	FALSE
AB395_RS06095	1	0.952812	FALSE	FALSE	TRUE
AB395_RS06100	1	0.952812	FALSE	FALSE	TRUE
AB395_RS19525	1	0.952812	FALSE	FALSE	TRUE
AB395_RS06105	1	0.952812	FALSE	FALSE	TRUE
AB395_RS06115	1	0.952812	FALSE	FALSE	TRUE
AB395_RS06120	1	0.952812	FALSE	TRUE	TRUE
AB395_RS06160	1	0.952812	FALSE	FALSE	TRUE
AB395_RS06210	1	0.952812	FALSE	FALSE	TRUE
AB395_RS06245	1	0.952812	FALSE	FALSE	TRUE
AB395_RS06250	1	0.952812	FALSE	FALSE	TRUE
AB395_RS06255	1	0.952812	FALSE	FALSE	FALSE
AB395_RS06765	1	0.952812	FALSE	FALSE	FALSE
AB395_RS06445	1	0.952812	FALSE	FALSE	TRUE
AB395_RS07850	1	0.952812	FALSE	FALSE	TRUE
AB395_RS07855	1	0.952812	FALSE	FALSE	TRUE
AB395_RS13745	1	0.952812	FALSE	FALSE	TRUE
AB395_RS06455	1	0.952812	FALSE	FALSE	FALSE
AB395_RS06490	1	0.952812	FALSE	FALSE	TRUE
AB395_RS06495	0.752627	0.717112	FALSE	TRUE	TRUE
AB395_RS28805	1	0.952812	FALSE	FALSE	FALSE
AB395_RS06655	1	0.952812	FALSE	FALSE	TRUE
AB395_RS06920	1	0.952812	FALSE	FALSE	TRUE
AB395_RS06925	1	0.952812	FALSE	FALSE	TRUE
AB395_RS06930	1	0.952812	FALSE	FALSE	TRUE
AB395_RS06950	1	0.952812	FALSE	FALSE	TRUE
AB395_RS06955	1	0.952812	FALSE	FALSE	TRUE
AB395_RS07005	1	0.952812	FALSE	FALSE	FALSE
AB395_RS27410	1	0.952812	FALSE	FALSE	FALSE
AB395_RS07020	6.7689e-12	6.44949e-12	TRUE	TRUE	TRUE
AB395_RS07065	1	0.952812	FALSE	FALSE	FALSE
AB395_RS20530	1	0.952812	FALSE	FALSE	FALSE
AB395_RS28870	1	0.952812	FALSE	FALSE	FALSE
AB395_RS07090	0.457494	0.435905	FALSE	TRUE	TRUE
AB395_RS07105	1	0.952812	FALSE	FALSE	TRUE
AB395_RS07505	3.78481e-13	3.60621e-13	TRUE	TRUE	TRUE
AB395_RS07520	1	0.952812	FALSE	FALSE	FALSE
AB395_RS25710	0.998659	0.951534	FALSE	TRUE	TRUE
AB395_RS07600	1	0.952812	FALSE	FALSE	TRUE
AB395_RS07610	1	0.952812	FALSE	FALSE	TRUE
AB395_RS07615	1	0.952812	FALSE	FALSE	TRUE
AB395_RS07650	1	0.952812	FALSE	FALSE	FALSE
AB395_RS30915	1	0.952812	FALSE	FALSE	FALSE
AB395_RS07670	1	0.952812	FALSE	FALSE	TRUE
AB395_RS07680	1	0.952812	FALSE	FALSE	TRUE
AB395_RS07730	1	0.952812	FALSE	FALSE	TRUE
AB395_RS29155	1	0.952812	FALSE	FALSE	TRUE
AB395_RS29160	1	0.952812	FALSE	FALSE	TRUE
AB395_RS07770	1	0.952812	FALSE	TRUE	TRUE
AB395_RS07815	1	0.952812	FALSE	FALSE	FALSE
AB395_RS11155	1.38421e-13	1.31889e-13	TRUE	TRUE	TRUE
AB395_RS07845	1	0.952812	FALSE	FALSE	FALSE
AB395_RS07860	1	0.952812	FALSE	FALSE	TRUE
AB395_RS07865	1	0.952812	FALSE	FALSE	TRUE
AB395_RS07940	1	0.952812	FALSE	FALSE	TRUE
AB395_RS07955	1	0.952812	FALSE	FALSE	TRUE
AB395_RS07985	1	0.952812	FALSE	FALSE	FALSE
AB395_RS07990	-2.10034e-14	-2.00123e-14	TRUE	TRUE	TRUE
AB395_RS08020	-2.10034e-14	-2.00123e-14	TRUE	TRUE	TRUE
AB395_RS08065	1	0.952812	FALSE	FALSE	TRUE
AB395_RS08080	1	0.952812	FALSE	FALSE	FALSE
AB395_RS08090	1	0.952812	FALSE	TRUE	TRUE
AB395_RS08110	1	0.952812	FALSE	FALSE	TRUE
AB395_RS08170	1	0.952812	FALSE	FALSE	TRUE
AB395_RS08175	1	0.952812	FALSE	FALSE	TRUE
AB395_RS08180	1	0.952812	FALSE	TRUE	TRUE
AB395_RS08285	0.997856	0.950769	FALSE	TRUE	TRUE
AB395_RS08325	1	0.952812	FALSE	FALSE	TRUE
AB395_RS08350	1	0.952812	FALSE	FALSE	TRUE
AB395_RS08360	1	0.952812	FALSE	FALSE	FALSE
AB395_RS08380	1	0.952812	FALSE	FALSE	FALSE
AB395_RS29185	1	0.952812	FALSE	FALSE	TRUE
AB395_RS08385	0.986751	0.940188	FALSE	TRUE	TRUE
AB395_RS08395	1	0.952812	FALSE	FALSE	FALSE
AB395_RS08440	1	0.952812	FALSE	FALSE	TRUE
AB395_RS08540	1	0.952812	FALSE	FALSE	TRUE
AB395_RS08545	1	0.952812	FALSE	FALSE	TRUE
AB395_RS08550	1	0.952812	FALSE	FALSE	TRUE
AB395_RS08835	1	0.952812	FALSE	FALSE	TRUE
AB395_RS08960	1	0.952812	FALSE	FALSE	TRUE
AB395_RS08990	0	0	TRUE	TRUE	TRUE
AB395_RS13960	1	0.952812	FALSE	FALSE	FALSE
AB395_RS08995	1	0.952812	FALSE	FALSE	TRUE
AB395_RS14110	1	0.952812	FALSE	FALSE	TRUE
AB395_RS14115	1	0.952812	FALSE	FALSE	TRUE
AB395_RS09005	1	0.952812	FALSE	FALSE	TRUE
AB395_RS09055	1	0.952812	FALSE	FALSE	TRUE
AB395_RS09170	1	0.952812	FALSE	FALSE	TRUE
AB395_RS09580	1	0.952812	FALSE	FALSE	FALSE
AB395_RS25725	1	0.952812	FALSE	FALSE	FALSE
AB395_RS09805	0	0	TRUE	TRUE	TRUE
AB395_RS09865	1	0.952812	FALSE	FALSE	TRUE
AB395_RS09885	-1.67315e-26	-1.5942e-26	TRUE	TRUE	TRUE
AB395_RS09985	1	0.952812	FALSE	FALSE	TRUE
AB395_RS09990	1	0.952812	FALSE	FALSE	TRUE
AB395_RS10030	-4.04621e-13	-3.85528e-13	TRUE	TRUE	TRUE
AB395_RS10035	-4.04621e-13	-3.85528e-13	TRUE	TRUE	TRUE
AB395_RS10050	1	0.952812	FALSE	FALSE	TRUE
AB395_RS10055	1	0.952812	FALSE	FALSE	TRUE
AB395_RS10100	1	0.952812	FALSE	FALSE	TRUE
AB395_RS10260	1	0.952812	FALSE	FALSE	TRUE
AB395_RS10275	1	0.952812	FALSE	FALSE	TRUE
AB395_RS10295	1	0.952812	FALSE	FALSE	TRUE
AB395_RS10305	1	0.952812	FALSE	FALSE	TRUE
AB395_RS10310	1	0.952812	FALSE	FALSE	TRUE
AB395_RS10315	1	0.952812	FALSE	FALSE	TRUE
AB395_RS10325	1	0.952812	FALSE	FALSE	TRUE
AB395_RS10330	1	0.952812	FALSE	FALSE	TRUE
AB395_RS10340	1	0.952812	FALSE	FALSE	TRUE
AB395_RS10380	1	0.952812	FALSE	FALSE	TRUE
AB395_RS10390	1	0.952812	FALSE	FALSE	TRUE
AB395_RS10435	1	0.952812	FALSE	FALSE	TRUE
AB395_RS10595	1	0.952812	FALSE	FALSE	TRUE
AB395_RS11120	1	0.952812	FALSE	TRUE	TRUE
AB395_RS11125	1	0.952812	FALSE	TRUE	TRUE
AB395_RS11260	1	0.952812	FALSE	FALSE	TRUE
AB395_RS11300	1	0.952812	FALSE	FALSE	FALSE
AB395_RS32630	1	0.952812	FALSE	FALSE	FALSE
AB395_RS11450	1	0.952812	FALSE	FALSE	FALSE
AB395_RS18185	1	0.952812	FALSE	FALSE	FALSE
AB395_RS11505	1	0.952812	FALSE	FALSE	TRUE
AB395_RS11595	1	0.952812	FALSE	FALSE	TRUE
AB395_RS11610	1	0.952812	FALSE	FALSE	TRUE
AB395_RS11620	1	0.952812	FALSE	FALSE	TRUE
AB395_RS11645	6.76477e-13	6.44555e-13	TRUE	TRUE	TRUE
AB395_RS11680	1	0.952812	FALSE	FALSE	TRUE
AB395_RS11715	1	0.952812	FALSE	FALSE	TRUE
AB395_RS11785	1	0.952812	FALSE	FALSE	TRUE
AB395_RS11835	1	0.952812	FALSE	FALSE	FALSE
AB395_RS25205	1	0.952812	FALSE	FALSE	FALSE
AB395_RS11840	1	0.952812	FALSE	FALSE	TRUE
AB395_RS11845	1	0.952812	FALSE	FALSE	TRUE
AB395_RS11915	1	0.952812	FALSE	FALSE	FALSE
AB395_RS15445	0	0	TRUE	TRUE	TRUE
AB395_RS21035	0	0	TRUE	TRUE	TRUE
AB395_RS11960	0.99793	0.950839	FALSE	TRUE	TRUE
AB395_RS12040	1	0.952812	FALSE	FALSE	TRUE
AB395_RS12045	1	0.952812	FALSE	FALSE	TRUE
AB395_RS12070	1	0.952812	FALSE	FALSE	FALSE
AB395_RS24825	1	0.952812	FALSE	FALSE	FALSE
AB395_RS12230	1	0.952812	FALSE	FALSE	TRUE
AB395_RS12265	1	0.952812	FALSE	FALSE	TRUE
AB395_RS12295	1	0.952812	FALSE	FALSE	TRUE
AB395_RS12370	1	0.952812	FALSE	FALSE	FALSE
AB395_RS12385	1	0.952812	FALSE	FALSE	FALSE
AB395_RS12395	1	0.952812	FALSE	FALSE	FALSE
AB395_RS12420	1	0.952812	FALSE	FALSE	TRUE
AB395_RS12425	1	0.952812	FALSE	FALSE	TRUE
AB395_RS12430	1	0.952812	FALSE	FALSE	TRUE
AB395_RS12435	1	0.952812	FALSE	FALSE	TRUE
AB395_RS12470	1	0.952812	FALSE	FALSE	FALSE
AB395_RS26135	1	0.952812	FALSE	FALSE	FALSE
AB395_RS32410	1	0.952812	FALSE	FALSE	FALSE
AB395_RS32780	1	0.952812	FALSE	FALSE	FALSE
AB395_RS12795	1	0.952812	FALSE	FALSE	FALSE
AB395_RS20190	0.99793	0.950839	FALSE	TRUE	TRUE
AB395_RS20195	1	0.952812	FALSE	FALSE	FALSE
AB395_RS12800	0.99793	0.950839	FALSE	TRUE	TRUE
AB395_RS12855	1	0.952812	FALSE	FALSE	TRUE
AB395_RS12865	1	0.952812	FALSE	FALSE	TRUE
AB395_RS12885	1	0.952812	FALSE	FALSE	FALSE
AB395_RS12895	1	0.952812	FALSE	FALSE	FALSE
AB395_RS12905	1	0.952812	FALSE	FALSE	FALSE
AB395_RS12935	1	0.952812	FALSE	TRUE	TRUE
AB395_RS16845	1	0.952812	FALSE	FALSE	FALSE
AB395_RS16850	1	0.952812	FALSE	FALSE	FALSE
AB395_RS12960	1	0.952812	FALSE	FALSE	TRUE
AB395_RS13175	1	0.952812	FALSE	FALSE	TRUE
AB395_RS29415	1	0.952812	FALSE	FALSE	TRUE
AB395_RS29425	1	0.952812	FALSE	FALSE	TRUE
AB395_RS13395	1	0.952812	FALSE	FALSE	TRUE
AB395_RS13400	1	0.952812	FALSE	FALSE	TRUE
AB395_RS13655	1	0.952812	FALSE	FALSE	TRUE
AB395_RS13665	1	0.952812	FALSE	FALSE	TRUE
AB395_RS13670	1	0.952812	FALSE	FALSE	TRUE
AB395_RS13685	1	0.952812	FALSE	FALSE	TRUE
AB395_RS13740	1	0.952812	FALSE	FALSE	FALSE
AB395_RS29385	1	0.952812	FALSE	FALSE	FALSE
AB395_RS13980	1	0.952812	FALSE	FALSE	TRUE
AB395_RS13990	1	0.952812	FALSE	FALSE	TRUE
AB395_RS14000	1	0.952812	FALSE	FALSE	TRUE
AB395_RS14020	1	0.952812	FALSE	TRUE	TRUE
AB395_RS14065	1	0.952812	FALSE	FALSE	FALSE
AB395_RS17570	1	0.952812	FALSE	FALSE	FALSE
AB395_RS31140	1	0.952812	FALSE	FALSE	TRUE
AB395_RS14075	1	0.952812	FALSE	FALSE	TRUE
AB395_RS14135	1	0.952812	FALSE	FALSE	TRUE
AB395_RS14140	1	0.952812	FALSE	FALSE	TRUE
AB395_RS14225	1	0.952812	FALSE	FALSE	TRUE
AB395_RS14245	1	0.952812	FALSE	FALSE	FALSE
AB395_RS24905	1	0.952812	FALSE	FALSE	FALSE
AB395_RS14570	2.40163e-12	2.2883e-12	TRUE	TRUE	TRUE
AB395_RS14580	1	0.952812	FALSE	FALSE	FALSE
AB395_RS14585	-4.178e-27	-3.98085e-27	TRUE	TRUE	TRUE
AB395_RS14880	1	0.952812	FALSE	FALSE	TRUE
AB395_RS14930	1	0.952812	FALSE	FALSE	FALSE
AB395_RS15870	1	0.952812	FALSE	FALSE	FALSE
AB395_RS21935	1	0.952812	FALSE	FALSE	FALSE
AB395_RS26610	1	0.952812	FALSE	FALSE	FALSE
AB395_RS15005	1	0.952812	FALSE	FALSE	TRUE
AB395_RS15035	0.999463	0.9523	FALSE	TRUE	TRUE
AB395_RS25685	1	0.952812	FALSE	FALSE	FALSE
AB395_RS15050	0.00621786	0.00592445	TRUE	TRUE	TRUE
AB395_RS15160	1	0.952812	FALSE	FALSE	TRUE
AB395_RS28145	1	0.952812	FALSE	FALSE	TRUE
AB395_RS15185	8.00771e-13	7.62984e-13	TRUE	TRUE	TRUE
AB395_RS15190	8.00771e-13	7.62984e-13	TRUE	TRUE	TRUE
AB395_RS15210	1	0.952812	FALSE	FALSE	TRUE
AB395_RS15250	1	0.952812	FALSE	TRUE	TRUE
AB395_RS15290	0	0	TRUE	TRUE	TRUE
AB395_RS15300	1	0.952812	FALSE	TRUE	TRUE
AB395_RS15385	1	0.952812	FALSE	FALSE	FALSE
AB395_RS15405	1	0.952812	FALSE	FALSE	FALSE
AB395_RS15510	1	0.952812	FALSE	FALSE	TRUE
AB395_RS15515	1	0.952812	FALSE	FALSE	TRUE
AB395_RS15520	1	0.952812	FALSE	FALSE	TRUE
AB395_RS26625	1	0.952812	FALSE	FALSE	TRUE
AB395_RS15525	1.46425e-28	1.39516e-28	TRUE	TRUE	TRUE
AB395_RS15665	1	0.952812	FALSE	FALSE	TRUE
AB395_RS15690	1	0.952812	FALSE	FALSE	TRUE
AB395_RS15790	1	0.952812	FALSE	FALSE	TRUE
AB395_RS15795	1	0.952812	FALSE	FALSE	TRUE
AB395_RS15840	1	0.952812	FALSE	FALSE	TRUE
AB395_RS15845	1	0.952812	FALSE	FALSE	TRUE
AB395_RS15910	1	0.952812	FALSE	FALSE	TRUE
AB395_RS15920	1	0.952812	FALSE	FALSE	TRUE
AB395_RS15925	1	0.952812	FALSE	FALSE	TRUE
AB395_RS15930	1	0.952812	FALSE	FALSE	TRUE
AB395_RS15935	1	0.952812	FALSE	FALSE	TRUE
AB395_RS15940	1	0.952812	FALSE	FALSE	TRUE
AB395_RS15945	1	0.952812	FALSE	FALSE	TRUE
AB395_RS16005	1	0.952812	FALSE	FALSE	TRUE
AB395_RS16015	1	0.952812	FALSE	FALSE	FALSE
AB395_RS23780	1	0.952812	FALSE	FALSE	FALSE
AB395_RS27405	1	0.952812	FALSE	FALSE	FALSE
AB395_RS16020	1	0.952812	FALSE	TRUE	TRUE
AB395_RS16030	1	0.952812	FALSE	TRUE	TRUE
AB395_RS16045	1	0.952812	FALSE	TRUE	TRUE
AB395_RS16445	1	0.952812	FALSE	FALSE	FALSE
AB395_RS31350	1	0.952812	FALSE	FALSE	TRUE
AB395_RS16450	1	0.952812	FALSE	FALSE	TRUE
AB395_RS16520	1	0.952812	FALSE	FALSE	TRUE
AB395_RS16525	1	0.952812	FALSE	FALSE	FALSE
AB395_RS22300	1	0.952812	FALSE	FALSE	FALSE
AB395_RS16600	1	0.952812	FALSE	FALSE	TRUE
AB395_RS16605	1	0.952812	FALSE	FALSE	FALSE
AB395_RS16630	1	0.952812	FALSE	TRUE	TRUE
AB395_RS16665	1	0.952812	FALSE	FALSE	FALSE
AB395_RS23545	1	0.952812	FALSE	FALSE	FALSE
AB395_RS16750	1	0.952812	FALSE	TRUE	TRUE
AB395_RS16760	1	0.952812	FALSE	TRUE	TRUE
AB395_RS16765	1	0.952812	FALSE	TRUE	TRUE
AB395_RS16770	1	0.952812	FALSE	TRUE	TRUE
AB395_RS16775	1	0.952812	FALSE	TRUE	TRUE
AB395_RS16785	1	0.952812	FALSE	FALSE	FALSE
AB395_RS17110	1	0.952812	FALSE	FALSE	FALSE
AB395_RS21070	1	0.952812	FALSE	FALSE	FALSE
AB395_RS16835	1	0.952812	FALSE	TRUE	TRUE
AB395_RS16840	1	0.952812	FALSE	TRUE	TRUE
AB395_RS16855	1	0.952812	FALSE	TRUE	TRUE
AB395_RS16875	1	0.952812	FALSE	FALSE	FALSE
AB395_RS19030	1	0.952812	FALSE	FALSE	FALSE
AB395_RS25925	1	0.952812	FALSE	FALSE	FALSE
AB395_RS33655	1	0.952812	FALSE	FALSE	FALSE
AB395_RS16880	0.364873	0.347655	FALSE	TRUE	TRUE
AB395_RS16910	1	0.952812	FALSE	FALSE	TRUE
AB395_RS17000	1	0.952812	FALSE	FALSE	TRUE
AB395_RS17015	1	0.952812	FALSE	TRUE	TRUE
AB395_RS17070	1	0.952812	FALSE	TRUE	TRUE
AB395_RS17075	1	0.952812	FALSE	TRUE	TRUE
AB395_RS17080	1	0.952812	FALSE	FALSE	FALSE
AB395_RS17115	1	0.952812	FALSE	FALSE	TRUE
AB395_RS17235	0	0	TRUE	TRUE	TRUE
AB395_RS17240	-2.49899e-27	-2.38107e-27	TRUE	TRUE	TRUE
AB395_RS17250	1	0.952812	FALSE	FALSE	TRUE
AB395_RS17290	1	0.952812	FALSE	FALSE	TRUE
AB395_RS17305	1	0.952812	FALSE	FALSE	FALSE
AB395_RS17325	1	0.952812	FALSE	FALSE	TRUE
AB395_RS17370	1	0.952812	FALSE	FALSE	TRUE
AB395_RS17375	1	0.952812	FALSE	FALSE	FALSE
AB395_RS27600	1	0.952812	FALSE	TRUE	TRUE
AB395_RS17420	1	0.952812	FALSE	FALSE	TRUE
AB395_RS17425	1	0.952812	FALSE	FALSE	TRUE
AB395_RS17450	1	0.952812	FALSE	FALSE	TRUE
AB395_RS17475	1	0.952812	FALSE	FALSE	TRUE
AB395_RS17540	1	0.952812	FALSE	FALSE	TRUE
AB395_RS17575	1	0.952812	FALSE	FALSE	TRUE
AB395_RS17775	1	0.952812	FALSE	FALSE	TRUE
AB395_RS17800	1	0.952812	FALSE	FALSE	FALSE
AB395_RS17810	1	0.952812	FALSE	FALSE	FALSE
AB395_RS17815	1	0.952812	FALSE	FALSE	FALSE
AB395_RS17830	1.22269e-14	1.165e-14	TRUE	TRUE	TRUE
AB395_RS17890	1	0.952812	FALSE	FALSE	TRUE
AB395_RS17945	0	0	TRUE	TRUE	TRUE
AB395_RS17960	1	0.952812	FALSE	FALSE	FALSE
AB395_RS17965	1	0.952812	FALSE	TRUE	TRUE
AB395_RS18090	1	0.952812	FALSE	FALSE	TRUE
AB395_RS18095	1	0.952812	FALSE	FALSE	FALSE
AB395_RS18100	1	0.952812	FALSE	FALSE	FALSE
AB395_RS18150	1	0.952812	FALSE	FALSE	TRUE
AB395_RS18200	1	0.952812	FALSE	FALSE	TRUE
AB395_RS18205	1	0.952812	FALSE	FALSE	FALSE
AB395_RS18210	1	0.952812	FALSE	FALSE	TRUE
AB395_RS18220	1	0.952812	FALSE	FALSE	TRUE
AB395_RS18215	1	0.952812	FALSE	FALSE	TRUE
AB395_RS18230	1	0.952812	FALSE	FALSE	FALSE
AB395_RS18235	1	0.952812	FALSE	FALSE	FALSE
AB395_RS18245	1	0.952812	FALSE	FALSE	FALSE
AB395_RS18270	1	0.952812	FALSE	FALSE	TRUE
AB395_RS18390	1	0.952812	FALSE	FALSE	TRUE
AB395_RS18400	1	0.952812	FALSE	FALSE	TRUE
AB395_RS18420	1	0.952812	FALSE	FALSE	FALSE
AB395_RS21535	1	0.952812	FALSE	FALSE	FALSE
AB395_RS18540	1	0.952812	FALSE	FALSE	TRUE
AB395_RS18625	1	0.952812	FALSE	FALSE	TRUE
AB395_RS18630	1	0.952812	FALSE	TRUE	TRUE
AB395_RS18635	1	0.952812	FALSE	FALSE	TRUE
AB395_RS18645	1	0.952812	FALSE	TRUE	TRUE
AB395_RS18650	1	0.952812	FALSE	FALSE	TRUE
AB395_RS18655	1	0.952812	FALSE	FALSE	FALSE
AB395_RS18780	1	0.952812	FALSE	FALSE	TRUE
AB395_RS18785	1	0.952812	FALSE	FALSE	TRUE
AB395_RS18795	1	0.952812	FALSE	FALSE	TRUE
AB395_RS18800	0.00621786	0.00592445	TRUE	TRUE	TRUE
AB395_RS18975	1	0.952812	FALSE	FALSE	TRUE
AB395_RS18995	1	0.952812	FALSE	FALSE	TRUE
AB395_RS19010	1	0.952812	FALSE	FALSE	TRUE
AB395_RS19125	1	0.952812	FALSE	FALSE	TRUE
AB395_RS19135	1	0.952812	FALSE	FALSE	TRUE
AB395_RS19155	1	0.952812	FALSE	FALSE	TRUE
AB395_RS19385	1	0.952812	FALSE	FALSE	TRUE
AB395_RS19390	1	0.952812	FALSE	FALSE	TRUE
AB395_RS19410	1	0.952812	FALSE	FALSE	FALSE
AB395_RS19510	1	0.952812	FALSE	FALSE	FALSE
AB395_RS19515	9.76169e-29	9.30105e-29	TRUE	TRUE	TRUE
AB395_RS19520	1	0.952812	FALSE	FALSE	FALSE
AB395_RS19555	1	0.952812	FALSE	FALSE	TRUE
AB395_RS19575	1	0.952812	FALSE	TRUE	TRUE
AB395_RS19905	1	0.952812	FALSE	FALSE	TRUE
AB395_RS19925	1	0.952812	FALSE	FALSE	TRUE
AB395_RS19930	1	0.952812	FALSE	FALSE	TRUE
AB395_RS19980	0	0	TRUE	TRUE	TRUE
AB395_RS19985	1	0.952812	FALSE	FALSE	TRUE
AB395_RS19995	1	0.952812	FALSE	TRUE	TRUE
AB395_RS20020	1.35445e-24	1.29054e-24	TRUE	TRUE	TRUE
AB395_RS33715	1	0.952812	FALSE	FALSE	FALSE
AB395_RS20075	-6.53643e-26	-6.22798e-26	TRUE	TRUE	TRUE
AB395_RS20125	1	0.952812	FALSE	FALSE	TRUE
AB395_RS20175	0.99793	0.950839	FALSE	TRUE	TRUE
AB395_RS20185	1	0.952812	FALSE	FALSE	FALSE
AB395_RS20215	1	0.952812	FALSE	TRUE	TRUE
AB395_RS20245	1	0.952812	FALSE	FALSE	TRUE
AB395_RS04705	1	0.952812	FALSE	FALSE	FALSE
AB395_RS20255	1	0.952812	FALSE	FALSE	FALSE
AB395_RS29960	1	0.952812	FALSE	FALSE	FALSE
AB395_RS30660	0.993597	0.94671	FALSE	TRUE	TRUE
AB395_RS35035	1	0.952812	FALSE	FALSE	TRUE
AB395_RS31060	0	0	TRUE	TRUE	TRUE
AB395_RS31065	0	0	TRUE	TRUE	TRUE
AB395_RS31070	0	0	TRUE	TRUE	TRUE
AB395_RS31800	0	0	TRUE	TRUE	TRUE
AB395_RS31805	0	0	TRUE	TRUE	TRUE
AB395_RS31810	0	0	TRUE	TRUE	TRUE
AB395_RS31365	1	0.952812	FALSE	FALSE	TRUE
AB395_RS31375	1	0.952812	FALSE	FALSE	TRUE
AB395_RS25305	1	0.952812	FALSE	FALSE	TRUE
AB395_RS25310	1	0.952812	FALSE	FALSE	TRUE
AB395_RS25315	1	0.952812	FALSE	FALSE	TRUE
AB395_RS25320	1	0.952812	FALSE	FALSE	TRUE
AB395_RS31385	1	0.952812	FALSE	FALSE	FALSE
AB395_RS31390	1	0.952812	FALSE	FALSE	FALSE
AB395_RS31395	1	0.952812	FALSE	FALSE	TRUE
AB395_RS31400	1	0.952812	FALSE	FALSE	TRUE
AB395_RS31685	1	0.952812	FALSE	FALSE	TRUE
AB395_RS31975	1	0.952812	FALSE	FALSE	TRUE
AB395_RS01795	0.99793	0.950839	FALSE	TRUE	TRUE
AB395_RS20490	1	0.952812	FALSE	FALSE	FALSE
AB395_RS26800	1	0.952812	FALSE	FALSE	FALSE
AB395_RS26810	1	0.952812	FALSE	FALSE	FALSE
AB395_RS28880	1	0.952812	FALSE	FALSE	FALSE
AB395_RS20540	0.361519	0.344459	FALSE	TRUE	TRUE
AB395_RS20545	0.361519	0.344459	FALSE	TRUE	TRUE
AB395_RS20620	1	0.952812	FALSE	FALSE	TRUE
AB395_RS25335	1	0.952812	FALSE	FALSE	FALSE
AB395_RS20990	1	0.952812	FALSE	FALSE	TRUE
AB395_RS21185	1	0.952812	FALSE	FALSE	TRUE
AB395_RS21195	1	0.952812	FALSE	FALSE	TRUE
AB395_RS21365	1	0.952812	FALSE	FALSE	TRUE
AB395_RS21525	1	0.952812	FALSE	FALSE	TRUE
AB395_RS21540	1	0.952812	FALSE	FALSE	TRUE
AB395_RS21545	1	0.952812	FALSE	FALSE	TRUE
AB395_RS21550	1	0.952812	FALSE	FALSE	TRUE
AB395_RS21555	1	0.952812	FALSE	FALSE	TRUE
AB395_RS19490	1	0.952812	FALSE	FALSE	FALSE
AB395_RS21735	1	0.952812	FALSE	FALSE	TRUE
AB395_RS21940	1	0.952812	FALSE	FALSE	TRUE
AB395_RS21960	1	0.952812	FALSE	FALSE	TRUE
AB395_RS21965	1	0.952812	FALSE	FALSE	TRUE
AB395_RS21970	1	0.952812	FALSE	FALSE	TRUE
AB395_RS22080	1	0.952812	FALSE	FALSE	TRUE
AB395_RS22100	1	0.952812	FALSE	FALSE	TRUE
AB395_RS22405	1	0.952812	FALSE	FALSE	FALSE
AB395_RS23845	1	0.952812	FALSE	FALSE	FALSE
AB395_RS22445	1	0.952812	FALSE	FALSE	TRUE
AB395_RS23055	1	0.952812	FALSE	FALSE	FALSE
AB395_RS23060	1	0.952812	FALSE	FALSE	TRUE
AB395_RS23065	1	0.952812	FALSE	FALSE	TRUE
AB395_RS23150	1	0.952812	FALSE	FALSE	TRUE
AB395_RS23155	1	0.952812	FALSE	FALSE	TRUE
AB395_RS23160	1	0.952812	FALSE	FALSE	TRUE
AB395_RS23435	1	0.952812	FALSE	FALSE	TRUE
AB395_RS23440	1	0.952812	FALSE	FALSE	TRUE
AB395_RS24620	1	0.952812	FALSE	FALSE	FALSE
AB395_RS24635	1	0.952812	FALSE	TRUE	TRUE
AB395_RS24690	1	0.952812	FALSE	FALSE	TRUE
AB395_RS24695	1	0.952812	FALSE	FALSE	TRUE
AB395_RS24700	1	0.952812	FALSE	FALSE	TRUE
AB395_RS24710	1	0.952812	FALSE	FALSE	TRUE
AB395_RS24715	1	0.952812	FALSE	FALSE	TRUE
AB395_RS24805	1	0.952812	FALSE	FALSE	TRUE
AB395_RS24890	1	0.952812	FALSE	FALSE	TRUE
AB395_RS24900	1	0.952812	FALSE	FALSE	TRUE
AB395_RS24910	1	0.952812	FALSE	FALSE	TRUE
AB395_RS24915	1	0.952812	FALSE	FALSE	TRUE
AB395_RS25120	1	0.952812	FALSE	FALSE	TRUE
AB395_RS25255	1	0.952812	FALSE	FALSE	TRUE
AB395_RS25280	1	0.952812	FALSE	TRUE	TRUE
AB395_RS25655	1	0.952812	FALSE	FALSE	FALSE
AB395_RS27940	1	0.952812	FALSE	FALSE	FALSE
AB395_RS25675	1	0.952812	FALSE	FALSE	FALSE
AB395_RS25680	1	0.952812	FALSE	FALSE	TRUE
AB395_RS26805	1	0.952812	FALSE	FALSE	TRUE
AB395_RS28125	1	0.952812	FALSE	FALSE	TRUE
AB395_RS28130	1	0.952812	FALSE	FALSE	TRUE
AB395_RS28140	1	0.952812	FALSE	FALSE	TRUE
AB395_RS28890	1	0.952812	FALSE	FALSE	TRUE
AB395_RS29230	1	0.952812	FALSE	FALSE	TRUE
AB395_RS32655	1	0.952812	FALSE	FALSE	TRUE
AB395_RS32740	1	0.952812	FALSE	FALSE	TRUE
AB395_RS29085	1	0.952812	FALSE	FALSE	FALSE
AB395_RS12850	1	0.952812	FALSE	FALSE	FALSE
AB395_RS05680	0	0	TRUE	TRUE	TRUE
AB395_RS09750	-1.56187e-28	-1.48817e-28	TRUE	TRUE	TRUE
AB395_RS03985	9.76169e-29	9.30105e-29	TRUE	TRUE	TRUE
AB395_RS16655	-1.56187e-28	-1.48817e-28	TRUE	TRUE	TRUE
AB395_RS27030	-1.56187e-28	-1.48817e-28	TRUE	TRUE	TRUE
AB395_RS19240	1	0.952812	FALSE	FALSE	FALSE
AB395_RS32400	1	0.952812	FALSE	FALSE	FALSE
AB395_RS00590	1	0.952812	FALSE	FALSE	FALSE
AB395_RS02630	1	0.952812	FALSE	FALSE	FALSE
AB395_RS01690	1	0.952812	FALSE	FALSE	TRUE
AB395_RS32325	1	0.952812	FALSE	TRUE	TRUE
AB395_RS23710	1	0.952812	FALSE	FALSE	TRUE
AB395_RS06195	-2.49899e-26	-2.38107e-26	TRUE	TRUE	TRUE
AB395_RS12760	1	0.952812	FALSE	FALSE	FALSE
AB395_RS08490	1	0.952812	FALSE	FALSE	FALSE
AB395_RS29165	1	0.952812	FALSE	FALSE	TRUE
AB395_RS11485	1	0.952812	FALSE	FALSE	FALSE
AB395_RS28305	1	0.952812	FALSE	FALSE	FALSE
AB395_RS21160	0.416149	0.396512	FALSE	TRUE	TRUE
AB395_RS21750	1	0.952812	FALSE	FALSE	FALSE
AB395_RS28905	1	0.952812	FALSE	FALSE	FALSE
AB395_RS13040	1	0.952812	FALSE	FALSE	FALSE
AB395_RS28780	1	0.952812	FALSE	FALSE	FALSE
AB395_RS00265	1	0.952812	FALSE	FALSE	TRUE
AB395_RS08935	1	0.952812	FALSE	FALSE	FALSE
AB395_RS05045	1.90673e-24	1.81676e-24	TRUE	TRUE	TRUE
AB395_RS26815	1	0.952812	FALSE	FALSE	FALSE
AB395_RS22130	1	0.952812	FALSE	FALSE	FALSE
AB395_RS28815	1	0.952812	FALSE	FALSE	FALSE
AB395_RS11175	1	0.952812	FALSE	FALSE	FALSE
AB395_RS17670	1	0.952812	FALSE	FALSE	FALSE
AB395_RS03580	1	0.952812	FALSE	FALSE	FALSE
AB395_RS05100	1	0.952812	FALSE	FALSE	TRUE
AB395_RS05970	0.585921	0.558273	FALSE	TRUE	TRUE
AB395_RS05965	0.585921	0.558273	FALSE	TRUE	TRUE
AB395_RS05960	0.585921	0.558273	FALSE	TRUE	TRUE
AB395_RS05955	0.585921	0.558273	FALSE	TRUE	TRUE
AB395_RS21890	0.99793	0.950839	FALSE	TRUE	TRUE
AB395_RS28695	1	0.952812	FALSE	FALSE	FALSE
AB395_RS12930	1	0.952812	FALSE	FALSE	FALSE
AB395_RS16885	0.364873	0.347655	FALSE	TRUE	TRUE
AB395_RS16890	0.364873	0.347655	FALSE	TRUE	TRUE
AB395_RS16895	0.364873	0.347655	FALSE	TRUE	TRUE
AB395_RS12820	1	0.952812	FALSE	FALSE	FALSE
AB395_RS21280	1	0.952812	FALSE	FALSE	FALSE
AB395_RS03220	1	0.952812	FALSE	FALSE	FALSE
AB395_RS27740	1	0.952812	FALSE	FALSE	FALSE
AB395_RS18720	1	0.952812	FALSE	FALSE	FALSE
AB395_RS28225	1	0.952812	FALSE	FALSE	FALSE
AB395_RS06405	1	0.952812	FALSE	FALSE	FALSE
AB395_RS24490	1	0.952812	FALSE	FALSE	FALSE
AB395_RS17180	1	0.952812	FALSE	FALSE	TRUE
AB395_RS29630	1	0.952812	FALSE	FALSE	FALSE
AB395_RS26130	1	0.952812	FALSE	FALSE	TRUE
AB395_RS02690	-1.56187e-28	-1.48817e-28	TRUE	TRUE	TRUE
AB395_RS11385	0.999463	0.9523	FALSE	TRUE	TRUE
AB395_RS21690	1	0.952812	FALSE	TRUE	TRUE
AB395_RS17565	0	0	TRUE	TRUE	TRUE
AB395_RS28300	1	0.952812	FALSE	FALSE	TRUE
AB395_RS01700	1	0.952812	FALSE	FALSE	FALSE
AB395_RS10505	1	0.952812	FALSE	FALSE	FALSE
AB395_RS21835	1	0.952812	FALSE	FALSE	FALSE
AB395_RS07630	0	0	TRUE	TRUE	TRUE
AB395_RS21275	0.99793	0.950839	FALSE	TRUE	TRUE
AB395_RS12290	1	0.952812	FALSE	FALSE	TRUE
AB395_RS28935	1	0.952812	FALSE	FALSE	TRUE
AB395_RS04675	1	0.952812	FALSE	FALSE	TRUE
AB395_RS09230	1	0.952812	FALSE	FALSE	FALSE
AB395_RS13680	1	0.952812	FALSE	FALSE	FALSE
AB395_RS10090	1	0.952812	FALSE	FALSE	FALSE
AB395_RS13870	1	0.952812	FALSE	FALSE	FALSE
AB395_RS01230	1	0.952812	FALSE	FALSE	FALSE
AB395_RS28795	1	0.952812	FALSE	FALSE	FALSE
AB395_RS26765	1	0.952812	FALSE	FALSE	FALSE
AB395_RS12815	0.99793	0.950839	FALSE	TRUE	TRUE
AB395_RS09770	0.99793	0.950839	FALSE	TRUE	TRUE
AB395_RS02385	0.99793	0.950839	FALSE	TRUE	TRUE
AB395_RS29810	1	0.952812	FALSE	FALSE	TRUE
AB395_RS00445	1	0.952812	FALSE	FALSE	TRUE
AB395_RS23580	-1.37252e-11	-1.30775e-11	TRUE	TRUE	TRUE
AB395_RS24815	1	0.952812	FALSE	FALSE	FALSE
AB395_RS25170	1	0.952812	FALSE	FALSE	FALSE
AB395_RS11825	1	0.952812	FALSE	FALSE	FALSE
AB395_RS16115	1	0.952812	FALSE	FALSE	FALSE
AB395_RS00505	1	0.952812	FALSE	FALSE	FALSE
AB395_RS10250	1	0.952812	FALSE	TRUE	TRUE
AB395_RS26125	1	0.952812	FALSE	FALSE	FALSE
AB395_RS24640	1	0.952812	FALSE	FALSE	TRUE
AB395_RS05805	1	0.952812	FALSE	FALSE	TRUE
AB395_RS26770	1	0.952812	FALSE	FALSE	FALSE
AB395_RS23540	1	0.952812	FALSE	FALSE	FALSE
AB395_RS23775	1	0.952812	FALSE	FALSE	FALSE
AB395_RS10245	1	0.952812	FALSE	FALSE	FALSE
AB395_RS18315	1	0.952812	FALSE	FALSE	FALSE
AB395_RS22595	1	0.952812	FALSE	FALSE	FALSE
AB395_RS28900	1	0.952812	FALSE	FALSE	FALSE
AB395_RS11415	1	0.952812	FALSE	FALSE	FALSE
AB395_RS28825	1	0.952812	FALSE	FALSE	FALSE
AB395_RS13135	1	0.952812	FALSE	FALSE	FALSE
AB395_RS23805	1	0.952812	FALSE	FALSE	FALSE
AB395_RS25115	1	0.952812	FALSE	FALSE	FALSE
AB395_RS10675	1	0.952812	FALSE	FALSE	FALSE
AB395_RS32770	0	0	TRUE	TRUE	TRUE
AB395_RS10835	1	0.952812	FALSE	FALSE	FALSE
AB395_RS10845	1	0.952812	FALSE	FALSE	FALSE
AB395_RS10855	1	0.952812	FALSE	FALSE	FALSE
AB395_RS10860	1	0.952812	FALSE	FALSE	FALSE
AB395_RS10865	1	0.952812	FALSE	FALSE	FALSE
AB395_RS10870	1	0.952812	FALSE	FALSE	FALSE
AB395_RS10875	1	0.952812	FALSE	FALSE	FALSE
AB395_RS10880	1	0.952812	FALSE	FALSE	FALSE
AB395_RS10910	1	0.952812	FALSE	FALSE	FALSE
AB395_RS04845	1	0.952812	FALSE	FALSE	FALSE
AB395_RS04855	1	0.952812	FALSE	FALSE	FALSE
AB395_RS04870	1	0.952812	FALSE	FALSE	FALSE
AB395_RS04875	1	0.952812	FALSE	FALSE	FALSE
AB395_RS04880	1	0.952812	FALSE	FALSE	FALSE
AB395_RS04905	1	0.952812	FALSE	FALSE	TRUE
AB395_RS15605	1	0.952812	FALSE	FALSE	FALSE
AB395_RS20010	1	0.952812	FALSE	FALSE	FALSE
AB395_RS00885	1	0.952812	FALSE	FALSE	FALSE
AB395_RS31015	0	0	TRUE	TRUE	TRUE
AB395_RS31010	0	0	TRUE	TRUE	TRUE
AB395_RS08855	0	0	TRUE	TRUE	TRUE
AB395_RS08850	0	0	TRUE	TRUE	TRUE
AB395_RS30990	0	0	TRUE	TRUE	TRUE
AB395_RS31080	0	0	TRUE	TRUE	TRUE
AB395_RS03890	1	0.952812	FALSE	FALSE	TRUE
AB395_RS02120	1	0.952812	FALSE	FALSE	FALSE
AB395_RS25690	1	0.952812	FALSE	FALSE	FALSE
AB395_RS24590	1	0.952812	FALSE	FALSE	FALSE
AB395_RS15055	1	0.952812	FALSE	FALSE	FALSE
AB395_RS16160	1	0.952812	FALSE	FALSE	TRUE
AB395_RS12350	1	0.952812	FALSE	FALSE	TRUE
AB395_RS12355	1	0.952812	FALSE	FALSE	TRUE
AB395_RS12345	1	0.952812	FALSE	FALSE	TRUE
AB395_RS28050	1	0.952812	FALSE	FALSE	FALSE
AB395_RS13070	1	0.952812	FALSE	FALSE	FALSE
AB395_RS29430	1	0.952812	FALSE	FALSE	FALSE
AB395_RS26300	1	0.952812	FALSE	FALSE	TRUE
AB395_RS15955	0	0	TRUE	TRUE	TRUE
AB395_RS15960	0	0	TRUE	TRUE	TRUE
AB395_RS15965	0	0	TRUE	TRUE	TRUE
AB395_RS16715	-6.36582e-28	-6.06543e-28	TRUE	TRUE	TRUE
AB395_RS00655	1	0.952812	FALSE	FALSE	TRUE
AB395_RS00660	1	0.952812	FALSE	FALSE	TRUE
AB395_RS00665	1	0.952812	FALSE	FALSE	TRUE
AB395_RS00670	1	0.952812	FALSE	FALSE	TRUE
AB395_RS20325	0	0	TRUE	TRUE	TRUE
AB395_RS17485	0	0	TRUE	TRUE	TRUE
AB395_RS17490	0	0	TRUE	TRUE	TRUE
AB395_RS17495	0	0	TRUE	TRUE	TRUE
AB395_RS00985	-1.56187e-28	-1.48817e-28	TRUE	TRUE	TRUE
AB395_RS10335	1	0.952812	FALSE	FALSE	TRUE
AB395_RS19710	1	0.952812	FALSE	FALSE	FALSE
AB395_RS26240	-1.97792e-11	-1.88458e-11	TRUE	TRUE	TRUE
AB395_RS26245	1	0.952812	FALSE	FALSE	FALSE
AB395_RS26250	1	0.952812	FALSE	FALSE	FALSE
AB395_RS26255	-1.97792e-11	-1.88458e-11	TRUE	TRUE	TRUE
AB395_RS18735	1	0.952812	FALSE	FALSE	FALSE
AB395_RS06470	1	0.952812	FALSE	FALSE	FALSE
AB395_RS15600	1	0.952812	FALSE	FALSE	FALSE
AB395_RS15595	1	0.952812	FALSE	FALSE	FALSE
AB395_RS02370	1	0.952812	FALSE	FALSE	FALSE
AB395_RS10600	1	0.952812	FALSE	FALSE	TRUE
AB395_RS07115	1	0.952812	FALSE	FALSE	TRUE
AB395_RS20085	1	0.952812	FALSE	FALSE	TRUE
AB395_RS06200	1	0.952812	FALSE	FALSE	TRUE
AB395_RS15285	1	0.952812	FALSE	FALSE	FALSE
AB395_RS08400	1	0.952812	FALSE	FALSE	FALSE
AB395_RS12220	1	0.952812	FALSE	FALSE	FALSE
AB395_RS15145	1	0.952812	FALSE	FALSE	FALSE
AB395_RS18930	1	0.952812	FALSE	FALSE	FALSE
AB395_RS27830	1	0.952812	FALSE	FALSE	FALSE
AB395_RS10495	1	0.952812	FALSE	FALSE	TRUE
AB395_RS09145	1	0.952812	FALSE	FALSE	TRUE
AB395_RS01960	1	0.952812	FALSE	FALSE	TRUE
AB395_RS00770	1	0.952812	FALSE	FALSE	FALSE
AB395_RS02580	1	0.952812	FALSE	FALSE	FALSE
AB395_RS01540	1	0.952812	FALSE	FALSE	TRUE
AB395_RS18990	1	0.952812	FALSE	FALSE	TRUE
AB395_RS00605	1	0.952812	FALSE	FALSE	TRUE
AB395_RS15725	1	0.952812	FALSE	FALSE	TRUE
AB395_RS09855	1	0.952812	FALSE	FALSE	TRUE
AB395_RS04720	1	0.952812	FALSE	FALSE	TRUE
AB395_RS17615	1	0.952812	FALSE	FALSE	TRUE
AB395_RS19785	1	0.952812	FALSE	FALSE	FALSE
AB395_RS19790	1	0.952812	FALSE	FALSE	FALSE
AB395_RS09110	1	0.952812	FALSE	FALSE	TRUE
AB395_RS18110	1	0.952812	FALSE	TRUE	TRUE
AB395_RS01005	1	0.952812	FALSE	FALSE	FALSE
AB395_RS08410	1	0.952812	FALSE	FALSE	FALSE
AB395_RS05110	1	0.952812	FALSE	FALSE	FALSE
AB395_RS08000	-2.10034e-14	-2.00123e-14	TRUE	TRUE	TRUE
AB395_RS05400	1	0.952812	FALSE	FALSE	TRUE
AB395_RS29400	9.76169e-29	9.30105e-29	TRUE	TRUE	TRUE
AB395_RS17215	1	0.952812	FALSE	FALSE	TRUE
AB395_RS01630	1	0.952812	FALSE	TRUE	TRUE
AB395_RS30835	1	0.952812	FALSE	TRUE	TRUE
AB395_RS02985	1	0.952812	FALSE	FALSE	FALSE
AB395_RS07595	1	0.952812	FALSE	FALSE	FALSE
AB395_RS15040	0.00621786	0.00592445	TRUE	TRUE	TRUE
AB395_RS15380	1	0.952812	FALSE	FALSE	FALSE
AB395_RS00745	1	0.952812	FALSE	FALSE	TRUE
AB395_RS06205	1	0.952812	FALSE	FALSE	TRUE
AB395_RS18025	1	0.952812	FALSE	FALSE	TRUE
AB395_RS26120	1	0.952812	FALSE	FALSE	FALSE
AB395_RS00690	1	0.952812	FALSE	FALSE	TRUE
AB395_RS04940	1	0.952812	FALSE	FALSE	TRUE
AB395_RS12595	1	0.952812	FALSE	TRUE	TRUE
AB395_RS22095	1	0.952812	FALSE	FALSE	TRUE
AB395_RS11710	1	0.952812	FALSE	FALSE	TRUE
AB395_RS17680	1	0.952812	FALSE	FALSE	TRUE
AB395_RS23560	0	0	TRUE	TRUE	TRUE
AB395_RS15860	1	0.952812	FALSE	FALSE	TRUE
AB395_RS06480	0	0	TRUE	TRUE	TRUE
AB395_RS18075	1	0.952812	FALSE	FALSE	TRUE
AB395_RS17535	0	0	TRUE	TRUE	TRUE
AB395_RS11790	1	0.952812	FALSE	FALSE	TRUE
AB395_RS17820	1	0.952812	FALSE	FALSE	TRUE
AB395_RS26035	1	0.952812	FALSE	TRUE	TRUE
AB395_RS08730	1	0.952812	FALSE	FALSE	TRUE
AB395_RS08725	1	0.952812	FALSE	FALSE	TRUE
AB395_RS08720	1	0.952812	FALSE	FALSE	TRUE
AB395_RS18865	1	0.952812	FALSE	FALSE	TRUE
AB395_RS18180	1	0.952812	FALSE	FALSE	TRUE
AB395_00006163	1	0.952812	FALSE	FALSE	FALSE
AB395_RS00480	1	0.952812	FALSE	FALSE	FALSE
AB395_RS08760	1	0.952812	FALSE	FALSE	FALSE
AB395_RS09800	1	0.952812	FALSE	FALSE	FALSE
AB395_RS12225	1	0.952812	FALSE	FALSE	FALSE
AB395_RS18840	1	0.952812	FALSE	FALSE	FALSE
AB395_RS21780	1	0.952812	FALSE	FALSE	FALSE
AB395_RS23700	1	0.952812	FALSE	FALSE	FALSE
AB395_RS00710	1	0.952812	FALSE	FALSE	FALSE
AB395_RS08365	1	0.952812	FALSE	FALSE	FALSE
AB395_RS25515	1	0.952812	FALSE	FALSE	FALSE
AB395_RS08240	1	0.952812	FALSE	FALSE	TRUE
AB395_RS14845	1	0.952812	FALSE	FALSE	TRUE
AB395_RS00130	1	0.952812	FALSE	FALSE	FALSE
AB395_RS02585	1	0.952812	FALSE	FALSE	FALSE
AB395_RS03690	1	0.952812	FALSE	FALSE	FALSE
AB395_RS06030	1	0.952812	FALSE	FALSE	FALSE
AB395_RS07370	1	0.952812	FALSE	FALSE	FALSE
AB395_RS09335	1	0.952812	FALSE	FALSE	FALSE
AB395_RS12050	1	0.952812	FALSE	FALSE	FALSE
AB395_RS13585	1	0.952812	FALSE	FALSE	FALSE
AB395_RS14070	1	0.952812	FALSE	FALSE	FALSE
AB395_RS17840	1	0.952812	FALSE	FALSE	FALSE
AB395_RS19415	1	0.952812	FALSE	FALSE	FALSE
AB395_RS19970	1	0.952812	FALSE	FALSE	FALSE
AB395_RS30580	1	0.952812	FALSE	FALSE	FALSE
AB395_RS22470	1	0.952812	FALSE	FALSE	FALSE
AB395_RS24820	1	0.952812	FALSE	FALSE	FALSE
AB395_RS27325	1	0.952812	FALSE	FALSE	FALSE
AB395_RS28460	1	0.952812	FALSE	FALSE	FALSE
AB395_RS02555	1	0.952812	FALSE	FALSE	TRUE
AB395_RS12975	1	0.952812	FALSE	FALSE	TRUE
AB395_RS30770	1	0.952812	FALSE	FALSE	TRUE
AB395_RS20405	1	0.952812	FALSE	FALSE	TRUE
AB395_RS21695	1	0.952812	FALSE	FALSE	TRUE
AB395_RS04930	1	0.952812	FALSE	FALSE	TRUE
AB395_RS04455	1	0.952812	FALSE	FALSE	FALSE
AB395_RS29215	1	0.952812	FALSE	FALSE	FALSE
AB395_RS17855	1	0.952812	FALSE	FALSE	TRUE
AB395_RS11795	1	0.952812	FALSE	TRUE	TRUE
AB395_RS11800	1	0.952812	FALSE	TRUE	TRUE
AB395_RS25195	1	0.952812	FALSE	TRUE	TRUE
AB395_RS25200	1	0.952812	FALSE	TRUE	TRUE
spontaneous	0	0	TRUE	TRUE	TRUE
Note:Effect1 means if the production lessened , and Effect2 means if the production changed.
