# Supplementary material for: Reconstruction of the genome-scale metabolic network model of Sinorhizobium fredii CCBAU45436 for free-living and symbiotic states
Source: Front Bioeng Biotechnol. 2024 Mar 25;12:1377334. doi: 10.3389/fbioe.2024.1377334 (PMC10999553; doi:10.3389/fbioe.2024.1377334)
Supplement: Supplementary file 6 [file Table5.XLSX]

## Sheet: Sheet1
Literature support for essential genes in symbiosis state
Locus tag	Gene	Product	Reference	Locate in plasmid	Locate in chromosome	Note
AB395_RS06480	phaC	poly(3-hydroxyalkanoate) polymerase subunit PhaC	2	0	1
AB395_RS08020	purL	phosphoribosylformylglycinamidine synthase subunit PurL	5,6	0	1
AB395_RS09750		SDR family oxidoreductase	2	0	1
AB395_RS15955	modA	molybdate ABC transporter substrate-binding protein	2	0	1
AB395_RS31080	nifN	nitrogenase iron-molybdenum cofactor biosynthesis protein NifN	2	1	0
AB395_RS20075	gshB	glutathione synthase	9	0	1
AB395_RS02995	cysN	sulfate adenylyltransferase subunit CysN	10	0	1
AB395_RS15445	ilvD	dihydroxy-acid dehydratase	2	0	1
AB395_RS15960	modB	molybdate ABC transporter permease subunit	2	0	1
AB395_RS08990	cobO	cob(I)yrinic acid a,c-diamide adenosyltransferase	7	0	1
AB395_RS31070	nifK	nitrogenase molybdenum-iron protein subunit beta	2	1	0
AB395_RS16715		metal ABC transporter substrate-binding protein	2	1	0
AB395_RS02690	fabI	enoyl-ACP reductase FabI	2	1	0
AB395_RS20020	pyrF	orotidine-5'-phosphate decarboxylase	8	0	1
AB395_RS00585	pgi	glucose-6-phosphate isomerase	3	0	1
AB395_RS00985		type I polyketide synthase	2	0	1
AB395_RS19515	fabI	enoyl-ACP reductase FabI	2	0	1
AB395_RS17535		beta-ketoacyl-ACP reductase	2	0	1
AB395_RS31065	nifD	nitrogenase molybdenum-iron protein alpha chain	2	1	0
AB395_RS08000	purQ	phosphoribosylformylglycinamidine synthase subunit PurQ	5	0	1
AB395_RS07630		cysteine desulfurase family protein	2	0	1
AB395_RS07505	purB	adenylosuccinate lyase	4	0	1
AB395_RS09805	ilvC	ketol-acid reductoisomerase	2	0	1
AB395_RS31015		electron transfer flavoprotein subunit beta/FixA family protein	2	1	0
AB395_RS31810	nifH	nitrogenase iron protein	2	1	0
AB395_RS10035		acetolactate synthase 3 large subunit	2	0	1
AB395_RS15525		alpha-D-glucose phosphate-specific phosphoglucomutase	2	0	1
AB395_RS31010		electron transfer flavoprotein subunit alpha/FixB family protein	2	1	0
AB395_RS27030		SDR family oxidoreductase	2	1	0
AB395_RS04210	purM	phosphoribosylformylglycinamidine cyclo-ligase	11	0	1
AB395_RS08855	ccoG	cytochrome c oxidase accessory protein CcoG	2	0	1
AB395_RS08850		FixH family protein	2	0	1
AB395_RS00570		orotate phosphoribosyltransferase	2	0	1
AB395_RS15290	hemH	ferrochelatase	2	0	1
AB395_RS00565	pyrC	dihydroorotase	1	0	1
AB395_RS18800		2,3-bisphosphoglycerate-dependent phosphoglycerate mutase	12	0	1
AB395_RS30990	nifB	nitrogenase cofactor biosynthesis protein NifB	2	1	0
AB395_RS31805	nifD	nitrogenase molybdenum-iron protein alpha chain	2	1	0
AB395_RS31800	nifK	nitrogenase molybdenum-iron protein subunit beta	2	1	0
AB395_RS16655		SDR family oxidoreductase	2	0	1
AB395_RS19980		SDR family oxidoreductase	2	0	1
AB395_RS31060	nifH	nitrogenase iron protein	2	1	0
AB395_RS04315	hemB	porphobilinogen synthase	2	0	1
AB395_RS03985	fabG	3-oxoacyl-[acyl-carrier-protein] reductase	2	0	1
AB395_RS03900	purF	amidophosphoribosyltransferase	2	0	1	Disagree with literature
AB395_RS03000	cysD	sulfate adenylyltransferase subunit CysD	2	0	1	Disagree with literature
[1] Wang D, Wang YC, Wu LJ, Liu JX, Zhang P, Jiao J, Yan H, Liu T, Tian CF, Chen WX. Construction and pilot screening of a signature-tagged mutant library of Sinorhizobium fredii. Arch Microbiol. 2016;198(2):91–9.1. [2] Mao C, Qiu J, Wang C, Charles TC, Sobral BW. NodMutDB: a database for genes and mutants involved in symbiosis. Bioinformatics. 2005;21(12):2927–9. [3]Arias A, Cervenansky C, Gardi…

## Sheet: Sheet2
Support from DEG and Geptop for essential genes in symbiosis state
			DEG				Geptop
Locus tag	Gene	Product	Score	Matching genes	e_value	bit_score	Essentiality Score	Class(essential gene:1,others:0)
AB395_RS32770		HAD-IC family P-type ATPase	36	DEG10070188	7.14e-154	474	0.3459	1
AB395_RS03770	nadA	quinolinate synthase NadA	61	DEG10200361	3.63e-151	430	0.3846	1
AB395_RS04100	ndk	nucleoside-diphosphate kinase	74	DEG10280006	1.16e-72	213	0.4615	1
AB395_RS05795	eno	phosphopyruvate hydratase	76	DEG10410316	0	655	0.8843	1
AB395_RS29400		acetyl-CoA carboxylase biotin carboxyl carrier protein subunit	52	DEG10200243	5.03e-20	80.5	0.8461	1
AB395_RS26255		sulfate/molybdate ABC transporter ATP-binding protein	55	DEG10270434	4.18e-96	289	0.1153	0
spontaneous
AB395_RS21035	araD	L-arabinonate dehydratase	36	DEG10270032	1.24e-99	313	0.2306	0
AB395_RS15040	gap	type I glyceraldehyde-3-phosphate dehydrogenase	78	DEG10410174	0	556	0.769	1
AB395_RS23580		RpiB/LacA/LacB family sugar-phosphate isomerase	43	DEG10280130	3.56e-15	67.4	0.269	1
AB395_RS14155		acetyl-CoA carboxylase carboxyltransferase subunit alpha	82	DEG10450316	0	553	0.9232	1
AB395_RS07020	gpt	xanthine phosphoribosyltransferase	46	DEG10050222	1.09e-51	161	0.269	1
AB395_RS10030	ilvN	acetolactate synthase small subunit	57	DEG10280098	3.42e-68	205	0.2692	1
AB395_RS05680		iron-sulfur cluster assembly scaffold protein	47	DEG10460082	1.37e-41	135	0.5384	1
AB395_RS26240		sulfate ABC transporter substrate-binding protein	37	DEG10270437	3.94e-47	162	0.1921	0
AB395_RS09885		pyridoxine 5'-phosphate synthase	44	DEG10340415	1.85e-65	202	0.5384	1
AB395_RS02495	purD	phosphoribosylamine--glycine ligase	58	DEG10510458	2.21e-171	486	0.2691	1
AB395_RS05045		dihydroorotase	52	DEG10410379	8.12e-154	442	0.3461	1
AB395_RS03980	fabD	ACP S-malonyltransferase	84	DEG10450094	0	505	0.9232	1
AB395_RS15190		5-(carboxyamino)imidazole ribonucleotide synthase	52	DEG10410493	4.25e-111	327	0.2308	0
AB395_RS17490	thiP	thiamine/thiamine pyrophosphate ABC transporter permease ThiP	38	DEG10050365	1.46e-86	276	0.1537	0
AB395_RS03775		L-aspartate oxidase	62	DEG10410186	0	581	0.3462	1
AB395_RS17495	thiQ	thiamine ABC transporter ATP-binding protein	48	DEG10050366	1.64e-64	199	0	0
AB395_RS14585		phosphoserine transaminase	72	DEG10410503	0	574	0.3845	1
AB395_RS18105	accD	acetyl-CoA carboxylase, carboxyltransferase subunit beta	65	DEG10410027	3.47e-139	395	0.9998	1
AB395_RS11155	carA	glutamine-hydrolyzing carbamoyl-phosphate synthase small subunit	86	DEG10450248	0	732	0.4616	1
AB395_RS05050		aspartate carbamoyltransferase catalytic subunit	75	DEG10410378	5.89e-158	443	0.2692	1
AB395_RS07990	purS	phosphoribosylformylglycinamidine synthase subunit PurS	72	DEG10410469	2.62e-25	89	0.3076	1
AB395_RS20325	chrA	chromate efflux transporter	38	DEG10510114	1.6	30.8	0.0769	0
AB395_RS05930		nitrite/sulfite reductase	58	DEG10280470	0	688	0.2691	1
AB395_RS02025		glutamate--cysteine ligase	80	DEG10450054	0	754	0.3848	1
AB395_RS02730		heme o synthase	41	DEG10270266	1.52e-57	187	0.1922	0
AB395_RS23560		TIGR01459 family HAD-type hydrolase	25	DEG10170169	1.2	30	0.0768	0
AB395_RS17240	hemC	hydroxymethylbilane synthase	76	DEG10450278	1.11e-171	477	0.8077	1
AB395_RS14570		adenylosuccinate synthase	71	DEG10410501	0	649	0.423	1
AB395_RS15185	purE	5-(carboxyamino)imidazole ribonucleotide mutase	74	DEG10410492	1.45e-63	191	0.2691	1
AB395_RS17485	thiB	thiamine ABC transporter substrate binding subunit	21	DEG10470157	3.19e-08	53.9	0.1154	0
AB395_RS17565		polyprenyl synthetase family protein	73	DEG10450287	3.98e-133	379	0.5002	1
AB395_RS15965	modC	molybdenum ABC transporter ATP-binding protein	42	DEG10050616	3.63e-88	268	0	0
AB395_RS17945	hemE	uroporphyrinogen decarboxylase	77	DEG10450302	0	549	0.6925	1
AB395_RS06195		deoxyguanosinetriphosphate triphosphohydrolase	43	DEG10270421	6.73e-42	152	0.1153	0
AB395_RS11645		formate--tetrahydrofolate ligase	57	DEG10580094	0	622	0.1922	0
AB395_RS02595	dxs	1-deoxy-D-xylulose-5-phosphate synthase	86	DEG10450067	0	1102	1	1
AB395_RS04205	purN	phosphoribosylglycinamide formyltransferase	48	DEG10570189	5.44e-64	197	0.1922	0
AB395_RS00845		quinone-dependent dihydroorotate dehydrogenase	53	DEG10410151	2.28e-106	316	0.2692	1
AB395_RS15050		phosphoglycerate kinase	70	DEG10410173	0	531	0.8074	1
AB395_RS17830	purH	bifunctional phosphoribosylaminoimidazolecarboxamide formyltransferase/IMP cyclohydrolase	67	DEG10410009	0	701	0.3845	1
AB395_RS17235		uroporphyrinogen-III synthase	35	DEG10410069	6.57e-26	100	0.4232	1

## Sheet: Sheet3
Support from DEG and Geptop for essential genes in free-living state
			DEG				Geptop
Locus tag	Gene	Product	Score	Matching genes	e_value	bit_score	Essentiality Score	Class(essential gene:1,others:0)
AB395_RS26130	asnB	asparagine synthase (glutamine-hydrolyzing)	37	DEG10520396	2.96e-149	446	1	0.4138
AB395_RS03890		phosphatidylcholine/phosphatidylserine synthase	54	DEG10410243	1.95e-83	251	1	0.3104
AB395_RS05670	hisI	phosphoribosyl-AMP cyclohydrolase	62	DEG10440020	2.22e-25	95	0	0.1035
AB395_RS05155	aroQ	type II 3-dehydroquinate dehydratase	60	DEG10280511	4.48e-48	150	1	0.3104
AB395_RS03885		phosphatidylserine decarboxylase	59	DEG10410242	5.8e-100	289	1	0.3104
AB395_RS18795	dapB	4-hydroxy-tetrahydrodipicolinate reductase	74	DEG10450018	2.93e-136	384	1	0.6898
AB395_RS16450	metH	methionine synthase	37	DEG10470380	0	720	0	0.0689
AB395_RS11620		anthranilate synthase	52	DEG10410530	0	736	0	0.2069
AB395_RS16910	leuC	3-isopropylmalate dehydratase large subunit	67	DEG10510196	0	635	0	0.1724
AB395_RS05445		DNA-directed RNA polymerase subunit alpha	96	DEG10450203	0	665	1	1
AB395_RS06930	trpD	anthranilate phosphoribosyltransferase	65	DEG10410319	2.32e-161	453	0	0.1725
AB395_RS06925	trpC	indole-3-glycerol phosphate synthase TrpC	56	DEG10280366	4.63e-88	262	0	0.2069
AB395_RS18220	hisH	imidazole glycerol phosphate synthase subunit HisH	60	DEG10410081	5.37e-93	270	0	0.2069
AB395_RS19390		prephenate dehydratase	55	DEG10280509	9.57e-94	278	0	0.1034
AB395_RS14140		shikimate kinase	46	DEG10410124	6.67e-56	175	1	0.4483
AB395_RS17775	leuB	3-isopropylmalate dehydrogenase	58	DEG10510194	7.66e-153	434	0	0.1035
AB395_RS11595	leuA	2-isopropylmalate synthase	54	DEG10270649	0	631	0	0.1035
AB395_RS19555	aroA	3-phosphoshikimate 1-carboxyvinyltransferase	59	DEG10410020	7.97e-165	471	0	0.2071
AB395_RS09055	bmt	betaine--homocysteine S-methyltransferase	30	DEG10470380	1.4e-34	133	0	0.1034
AB395_RS31140	hisC	histidinol-phosphate transaminase	30	DEG10440053	3.99e-48	166	0	0.138
AB395_RS29185		3-deoxy-7-phosphoheptulonate synthase class II	86	DEG10450175	0	822	1	0.4484
AB395_RS18090		phosphoribosylanthranilate isomerase	51	DEG10410024	1.5e-66	203	0	0.1035
AB395_RS17000	leuD	3-isopropylmalate dehydratase small subunit	54	DEG10130079	5.62e-83	244	1	0.3447
AB395_RS18210	hisF	imidazole glycerol phosphate synthase subunit HisF	76	DEG10410083	1.74e-131	371	0	0.207
AB395_RS17325	dapF	diaminopimelate epimerase	71	DEG10450282	4.21e-148	417	1	0.5174
AB395_RS18215	hisA	1-(5-phosphoribosyl)-5-[(5-phosphoribosylamino)methylideneamino]imidazole-4-carboxamide isomerase	68	DEG10410082	7.45e-115	328	0	0.1725
AB395_RS15860		nucleoside hydrolase	37	DEG10560810	7.48e-49	165	0	0
AB395_RS14135	aroB	3-dehydroquinate synthase	81	DEG10450315	0	608	1	0.3106
AB395_RS09145		methyltetrahydrofolate cobalamin methyltransferase	33	DEG10400341	1.98e-29	118	0	0.0689
AB395_RS10435	metF	methylenetetrahydrofolate reductase [NAD(P)H]	39	DEG10510035	1.71e-58	189	0	0.0689
AB395_RS19925	guaA	glutamine-hydrolyzing GMP synthase	77	DEG10450024	0	854	1	0.5174
AB395_RS04015	gmk	guanylate kinase	74	DEG10450097	3.89e-120	339	1	0.9655
AB395_RS04135	pgsA	CDP-diacylglycerol--glycerol-3-phosphate 3-phosphatidyltransferase	63	DEG10410208	2.62e-89	260	1	0.793
AB395_RS02705	aroC	chorismate synthase	87	DEG10450068	0	634	1	0.345
AB395_RS14000	lysA	diaminopimelate decarboxylase	86	DEG10450311	0	752	0	0.2071
AB395_RS31685		cysteine synthase family protein	33	DEG10570115	4.98e-37	134	0	0.0345
