# Supplementary material for: Reconstruction of the genome-scale metabolic network model of Sinorhizobium fredii CCBAU45436 for free-living and symbiotic states
Source: Front Bioeng Biotechnol. 2024 Mar 25;12:1377334. doi: 10.3389/fbioe.2024.1377334 (PMC10999553; doi:10.3389/fbioe.2024.1377334)
Supplement: Supplementary file 7 [file Table7.XLSX]

## Sheet: Table1
Flux after combining proteome data
Rxn	C08	W05	Stable phase	Logarithmic phase
r_0001	-6.16352e-10	0	0	0
r_0002	0	0	0	0
r_0003	0	-6.75845e-33	-3.02779e-30	-5.40676e-32
r_0004	0.00778195	0.00467165	0	0
r_0005	0.778195	0.814606	-5.25582e-30	0
r_0006	0	0.347441	-5.08994e-30	0
r_0007	0	1.13161e-34	0	0
r_0008	0	0	0	0
r_0009	0	0	0.200132	0.240185
r_0010	0	5.35183e-70	0	0
r_0011	3.57447	2.09724	1.82358	2.00122
r_0012	0	0	-1.12e-08	-1.12e-08
r_0013	-0.778195	-0.467165	-0.242862	-0.291467
r_0014	0	0.347441	-4.76194e-30	0
r_0015	0	0	0	0
r_0016	0	0	0	0
r_0017	-0.00259398	-0.00155682	-0.0129535	-0.015546
r_0018	0	0	0	0
r_0019	0	0	0.200132	0.240185
r_0020	-0.00778195	-0.00467165	0	0
r_0021	0.01	0.01	0.006	0.006
r_0022	0.793759	0.476508	0.188641	0.226394
r_0023	0	0	0	0
r_0024	0	0	0.496413	0.646799
r_0025	0	0	0	0
r_0026	0	0	0	0
r_0027	0	0	0	0
r_0028	-0.0129699	-0.00778648	-0.175368	-0.210465
r_0029	0	2.18137e-53	0	0
r_0030	0	-0.347441	4.65309e-30	0
r_0031	0	0	0	0
r_0032	1.14e-07	1.14e-07	6.63197e-33	0
r_0033	0	0	0	0
r_0034	1.44	1.22645	1.44	1.44
r_0035	0	0	-1.12e-08	-1.12e-08
r_0036	0	-3.13e-08	0	0
r_0037	0.778195	0.467165	0.107627	0.129167
r_0038	0	1.18e-06	0.149461	0.179373
r_0039	0	0	0	0
r_0040	0	-3.13e-08	0	0
r_0041	0	2.75e-06	0	0
r_0042	-4.25235e-32	0	0	0
r_0043	7.00376	6.63657	0.386823	0.46424
r_0044	0	-1.32049e-34	-2.24e-08	-1.99111e-08
r_0045	0	0	0	0
r_0046	-6.16352e-10	0	0	0
r_0047	0	5.9942e-16	0	0
r_0048	3.62578e-15	8.65984e-30	0	-1.27964e-24
r_0049	0.778195	0.814606	-5.48974e-30	0
r_0050	0.389098	0.233582	0	0
r_0051	-0.778195	-0.467165	-0.242862	-0.291467
r_0052	0	-0.347441	5.08236e-30	0
r_0053	0	3.36136e-30	0.157086	0
r_0054	0	0	0	0
r_0055	0	0	-1.12e-08	-1.12e-08
r_0056	0	0	0	0
r_0057	0.778195	0.467165	0.155549	0.18668
r_0058	0	0	0	0
r_0059	-7.78e-24	0	0	0
r_0060	0	1.18e-06	0.149461	0.179373
r_0061	0	0	0	0
r_0062	0	0	1.9226e-29	4.8065e-31
r_0063	0	0.347441	-4.7613e-30	0
r_0064	0	1.18e-06	0.149461	0.179373
r_0065	0.778195	0.467165	0.246091	0.295343
r_0066	-0.00778195	-0.00467165	-0.0898331	-0.107812
r_0067	0	0	0	0
r_0068	0	0	0	0
r_0069	-0.778195	-0.467165	-0.0631955	-0.0758431
r_0070	-0.778195	-0.467165	-0.0167007	-0.0200431
r_0071	0.0155639	0.0093433	0	0
r_0072	0	0	0	0
r_0073	-7.78e-24	0	0.0414405	0.0497342
r_0074	4.29862e-16	0	0	-3.62007e-16
r_0075	0.793759	0.476508	0.266978	0.320409
r_0076	0.778195	0.814606	-4.74263e-30	0
r_0077	-9.87668e-17	2.40426e-16	0.149722	0.179687
r_0078	0	0	0	0
r_0079	0	-3.36636e-32	0	0
r_0080	4.29862e-16	-2.02593e-53	-0.119778	-0.143749
r_0081	0	0	-0.0449757	-0.0539769
r_0082	0.00778195	0.00467165	0	0
r_0083	0	-0.467165	-0.349003	-0.418851
r_0084	0	-0.347441	4.76251e-30	0
r_0085	0	5.9942e-16	0	0
r_0086	0	0	8.44828e-33	0
r_0087	0	0	0.200132	0.240185
r_0088	0.00778195	0.00467165	0	0
r_0089	0	0	0.0773817	0.0928686
r_0090	0	3.85e-09	0.00334014	0.00400862
r_0091	0	0	0	0
r_0092	2	1.6631	0.573294	0.68803
r_0093	-0.01	-0.01	-0.006	-0.006
r_0094	0	-0.682055	0	0
r_0095	2.67917	1.14922	0.551275	0.951
r_0096	0	0	0.0299444	0.0359373
r_0097	-0.788947	-0.469623	-0.0558029	-0.0681718
r_0098	-1.78e-16	2.4135e-16	0.0299444	0.0359373
r_0099	0	0	0	0
r_0100	-0.00778195	-0.00467165	2.93591e-29	0
r_0101	0.793759	0.476508	0.266978	0.320409
r_0102	0	1.18e-06	0.149461	0.179373
r_0103	-7.78e-24	0	0.0414405	0.0497342
r_0104	0	-2.52344e-53	0	0
r_0105	0	0	6.27357e-33	0
r_0106	0	0	-1.12e-08	-1.12e-08
r_0107	0.778196	0.467162	0.349003	0.418851
r_0108	0	0	0	0
r_0109	-7.78e-24	0	0	0
r_0110	0	0	0	0
r_0111	-3.1e-23	-3.1e-23	0	0
r_0112	1.38	0	0.395726	0.76432
r_0113	-0.747068	-0.448478	-0.235877	-0.283084
r_0114	7.92336e-17	3.56e-22	-1.3156e-31	0
r_0115	-0.778195	-0.467165	-0.246091	-0.295343
r_0116	0	0	0	0
r_0117	0	0	0.0628481	0.0754263
r_0118	0	0	0	0
r_0119	-1.19579	-1.08315	0	0
r_0120	-7.78e-24	0	0	0
r_0121	0	2.9971e-16	0	0
r_0122	0	1.18e-06	0.149461	0.179373
r_0123	0	0	0.0518497	0.0622267
r_0124	0.778195	0.814606	-8.44781e-30	0
r_0125	-0.00259398	-0.00155682	-0.0129535	-0.015546
r_0126	0.778195	0.467162	0.107627	0.129167
r_0127	0	0	0	0
r_0128	0.155187	0	0	0
r_0129	0.00778195	0.00467165	0	0
r_0130	0	-0.347441	5.29101e-30	0
r_0131	0.793759	0.476508	0.266978	0.320409
r_0132	3.14391	1.88735	1.09813	1.3179
r_0133	5.44737	5.70224	0	0
r_0134	0.01	0.01	0.006	0.006
r_0135	-7.78e-24	0	0.0414405	0.0497342
r_0136	0	0.347441	-4.56275e-30	0
r_0137	0.778195	0.467165	0.107627	0.129167
r_0138	0.0311278	0.0186866	0	0
r_0139	0.778195	0.814606	-5.05367e-30	0
r_0140	0.778195	0.119723	1.62331	1.94819
r_0141	0.0311278	0.0186866	0	0
r_0142	1.59827	0.955476	0.383182	0.461071
r_0143	0	0	0.0271033	0.0325276
r_0144	0	-3.97668e-30	-1.5006e-31	0
r_0145	0	0	0.181202	0.0289423
r_0146	0.01	0.01	0.006	0.006
r_0147	0	3.36136e-30	0.157086	0
r_0148	0.778195	0.814606	-5.63188e-30	0
r_0149	0.520977	0	0	0
r_0150	0.778195	0.814606	-5.63188e-30	0
r_0151	0	0	0	0
r_0152	0	-0.00622965	0	0
r_0153	0	0	0	0
r_0154	0	0	-5.95144e-33	0
r_0155	0.00778195	0.00467165	1.12e-08	1.12e-08
r_0156	5.42583e-16	0	0	1.43416e-16
r_0157	0.155187	0	0	0
r_0158	0	0	0	0
r_0159	0	0	0	0
r_0160	0.00778195	0.00467165	0	0
r_0161	0	4.86647e-31	-2.56492e-29	0
r_0162	0.778195	0.814606	-4.76468e-30	0
r_0163	-0.778195	-0.467165	-0.143961	-0.172773
r_0164	-7.78e-24	0	0.0414405	0.0497342
r_0165	0	0	0	0
r_0166	0	0	0	0
r_0167	0.778195	0.814606	-5.28258e-30	0
r_0168	0	2.9971e-16	0	0
r_0169	0	0	0	0
r_0170	0	-8.82707e-31	0	0
r_0171	0	0	0	0
r_0172	0.01	0.01	0.006	0.006
r_0173	0.778195	0.814606	0	0
r_0174	0.778195	0.467165	0.349003	0.418851
r_0175	0	0	0	0
r_0176	0	0	0	0
r_0177	0	0	0.0628481	0.0754263
r_0178	3.62578e-15	8.66064e-30	0.119778	0.143749
r_0179	0.778195	0.814606	-5.45797e-30	0
r_0180	0.778195	0.467165	0.148871	0.178666
r_0181	-1.2e-22	-7.16e-22	0.179666	0.215624
r_0182	0.778195	0.814606	-8.99124e-30	0
r_0183	0.778195	0.814606	-5.07542e-30	0
r_0184	-7.78e-24	0	0.0414405	0.0497342
r_0185	0	0	0.200132	0.240185
r_0186	0.155187	0	0	0
r_0187	0	0	0	0
r_0188	0	0	0	0
r_0189	0	0	0	0
r_0190	4.35267	2.5644	1.61717	2.12934
r_0191	0.778195	0.814606	-5.05367e-30	0
r_0192	0	2.22857e-33	0	0
r_0193	-7.92332e-17	9.24019e-19	1.3156e-31	0
r_0194	0.840451	1.1866	0.155549	0.18668
r_0195	0	0	0	0
r_0196	4.35267	2.5644	1.71831	2.25073
r_0197	-0.0129699	-0.00778648	-0.175368	-0.210465
r_0198	0	0	0	0
r_0199	0.778195	0.814606	-8.79363e-30	0
r_0200	-5.25835	-3.45155	-3.24276	-3.70563
r_0201	-0.00778195	-0.00467165	-1.12e-08	-1.12e-08
r_0202	-3.62578e-15	-9.57471e-31	1.7848e-40	-1.90397e-40
r_0203	0	2.9971e-16	0	0
r_0204	0	-7.25e-08	0	0
r_0205	-6.16352e-10	0	0	0
r_0206	0	0	0	0
r_0207	0.00778195	0.00467165	0	0
r_0208	0.412444	0.2476	0.617844	0.792532
r_0209	-0.778195	-0.467165	-0.0873113	-0.104785
r_0210	0	0	0.0271033	0.0325276
r_0211	0	0	0	0
r_0212	0.778195	0.814606	-8.59602e-30	0
r_0213	0	0	0	0
r_0214	0	-0.347441	4.66645e-30	0
r_0215	0.778195	0.467165	0.143961	0.172773
r_0216	0	0	0	0
r_0217	4.29862e-16	0	0	-3.62007e-16
r_0218	0	0	0	0
r_0219	0	0	0.0773817	0.0928686
r_0220	-8.63962	-5.36553	-2.16125	-1.65477
r_0221	0.778195	0.814606	-5.45797e-30	0
r_0222	4.35267	2.5644	1.71831	2.25073
r_0223	0	-3.85e-09	0	0
r_0224	0.791165	0.474951	0.192068	0.230508
r_0225	0	4.17636e-30	0	0
r_0226	0	0	-1.27964e-24	0
r_0227	0	2.75e-06	0	0
r_0228	0	0	0	0
r_0229	0	0	0	0
r_0230	0	0	0	0
r_0231	0.793759	0.476508	0.266978	0.320409
r_0232	0.793759	0.476508	0.266978	0.320409
r_0233	0	0	0	0
r_0234	4.29862e-16	0	0	-3.62007e-16
r_0235	0.778195	0.814606	-4.75045e-30	0
r_0236	0	0	0	0
r_0237	-1.14e-07	-1.14e-07	0.0987894	0.118561
r_0238	-3.56e-22	-3.56e-22	0	0
r_0239	2.07684e-32	-5.35183e-70	0.0479217	0.0575125
r_0240	0.778195	0.814606	-5.07542e-30	0
r_0241	0	0.347441	-4.65309e-30	0
r_0242	0.778195	0.814606	-5.43427e-30	0
r_0243	0.793759	0.476508	0.158696	0.190457
r_0244	0	0	0	0
r_0245	0	-0.347441	4.76194e-30	0
r_0246	0	3.13e-08	0.0271033	0.0325276
r_0247	0.00778195	0.00467165	1.12e-08	1.12e-08
r_0248	0.778195	0.814606	-5.23666e-30	0
r_0249	0.00778195	0.00467165	0	0
r_0250	0	0	0	0
r_0251	0	0	0	0
r_0252	0.00778195	0.00467165	0	0
r_0253	0	0	0	0
r_0254	0.778195	0.814606	-5.23666e-30	0
r_0255	0	0	0	0
r_0256	0	1.8119e-31	0	0
r_0257	-7.78e-24	0	0.0414405	0.0497342
r_0258	0	0.347441	-4.87075e-30	0
r_0259	0	0	0	0
r_0260	0	0	-0.200132	-0.240185
r_0261	0.778195	0.814606	-8.99124e-30	0
r_0262	13.442	8.94451	2.78967	3.69832
r_0263	3.48109	2.04118	1.18403	1.60953
r_0264	2.52868	1.42485	0.824674	0.98972
r_0265	0	1.18e-06	0.122357	0.146845
r_0266	0	0	0	0
r_0267	0	0.347441	-5.30236e-30	0
r_0268	0	0	0	0
r_0269	0.221692	0.218218	0	0
r_0270	0.389098	0.233582	0	0
r_0271	0	0	1.27964e-24	1.27964e-24
r_0272	2.68733	1.56467	0.869135	1.2316
r_0273	0.0155639	0.0093433	0.308099	0.36976
r_0274	-7.78e-24	0	0.0414405	0.0497342
r_0275	0	0	0.130266	0.156336
r_0276	0	-0.347441	4.7613e-30	0
r_0277	-7.78e-24	0	0.0414405	0.0497342
r_0278	-0.791165	-0.474951	-0.192068	-0.230508
r_0279	-7.78e-24	0	0.0414405	0.0497342
r_0280	0	0	0	0
r_0281	0	0	0	0
r_0282	0	-3.85e-09	0	0
r_0283	-2.3735	-1.42485	-0.824674	-0.98972
r_0284	-3.56e-22	-3.56e-22	0	0
r_0285	0	0	-0.200132	-0.240185
r_0286	0	2.9971e-16	0	0
r_0287	0	0	0.130266	0.156336
r_0288	0	0	0	0
r_0289	0	0.347441	-5.19316e-30	0
r_0290	0	2.25717e-53	0	0
r_0291	0	0	0	0
r_0292	0.00778195	0.00467165	0	0
r_0293	0	0	0	0
r_0294	0	5.35183e-70	1.27964e-24	0
r_0295	0.778195	0.814606	-5.48974e-30	0
r_0296	-2.4e-22	-7.16e-22	0.179666	0.215624
r_0297	0	0	0	-0.291407
r_0298	-0.00778195	-0.00467165	2.93074e-29	0
r_0299	0.00778195	0.00467165	0	0
r_0300	0.778195	0.467165	0.242862	0.291467
r_0301	0	0	0	0
r_0302	4.76099e-07	2.75e-06	0	0
r_0303	2.67917	3.58131	0.551275	0.951
r_0304	0.00778195	0.00467165	0	0
r_0305	0.0389098	0.0233582	-2.74513e-29	0
r_0306	0	0	0	0
r_0307	0	0	1.3156e-31	0
r_0308	0.00778195	0.00467165	0	0
r_0309	0	0	0	0
r_0310	0.00778195	0.00467165	0	0
r_0311	0.00778195	0.00467165	0	0
r_0312	0.778195	0.814606	-5.48974e-30	0
r_0313	0.778195	0.467165	0.107627	0.129167
r_0314	0.00778195	0.00467165	0	0
r_0315	0.778195	0.814606	-4.7392e-30	0
r_0316	0	0	0	0
r_0317	0	0	0	0
r_0318	0	0	0	0
r_0319	0.0466917	0.0280299	0.0661869	0.0794333
r_0320	0	0	0	0
r_0321	0	0	0	0
r_0322	0.778195	0.814606	-4.97184e-30	0
r_0323	26.8918	17.8937	5.42431	6.5099
r_0324	0.778195	0.814606	-5.48974e-30	0
r_0325	-1.38	0	-0.395726	-0.76432
r_0326	-0.00778195	-0.00467165	0	0
r_0327	-0.0389098	-0.0233582	2.74513e-29	0
r_0328	-0.389098	-0.233582	0	0
r_0329	8.63962	5.36553	2.16125	1.65477
r_0330	0	3.39012e-29	0.010488	0.0125871
r_0331	0.778195	0.467165	0	0
r_0332	1.19579	1.08315	0	0
r_0333	-0.0466917	-0.0280299	-0.0661869	-0.0794333
r_0334	-0.412444	-0.2476	-0.617844	-0.792532
r_0335	-0.221692	-0.218218	0	0
r_0336	-7.65556	-4.12535	-2.93135	-2.01703
r_0337	-2	-1.6631	-0.573294	-0.68803
r_0338	-0.01	-0.01	-0.006	-0.006
r_0339	-6.16352e-10	0	0	0
r_0340	-1.44	-1.22645	-1.44	-1.44
r_0341	-0.00778195	-0.00467165	0	0
r_0342	-0.00778195	-0.00467165	-1.12e-08	-1.12e-08
r_0343	-0.00778195	-0.00467165	0	0
r_0344	-0.00778195	-0.00467165	0	0
r_0345	3.62578e-15	7.65348e-30	0	0
r_0346	0	0	0	0
r_0347	0	-7.25e-08	0	0
r_0348	0	0	-1.12e-08	-1.12e-08
r_0349	0	0	0	0
r_0350	0	0.347441	-4.39942e-30	0
r_0351	0	2.9971e-16	0	0
r_0352	0	0	0	0
r_0353	0.00778195	0.00467165	0	0
r_0354	0	0	0	0
r_0355	-7.92332e-17	9.24019e-19	-0.119778	-0.143749
r_0356	0.00778195	0.00467165	1.12e-08	9.95556e-09
r_0357	0	0	0	0
r_0358	0	0	0	0
r_0359	0	0	0.119778	0.143749
r_0360	0	0	0	0
r_0361	0	-0.347441	4.88401e-30	0
r_0362	0	0	0	0
r_0363	0	0	0	0
r_0364	0	0	0	0
r_0365	0	0	0	0
r_0366	0	0	0.0479217	0.0575125
r_0367	0	0	0	0
r_0368	0	0	-1.12e-08	-1.12e-08
r_0369	0	0	0	0
r_0370	0	-0.347441	5.19415e-30	0
r_0371	0	0	0	0
r_0372	0	0	0	0
r_0373	0	0	0	0
r_0374	0	0	0	0
r_0375	0	0	0	0
r_0376	0	0	0	0
r_0377	0	0	0	0
r_0378	0	0	0	0
r_0379	0	0	0	0
r_0380	0	0	0	0
r_0381	0.565489	0.339473	0.0661869	0.0794333
r_0382	0	0	0	0
r_0383	0	0	0	0
r_0384	0	-0.347441	4.56767e-30	0
r_0385	0	0.347441	-4.81121e-30	0
r_0386	4.29862e-16	0	-0.119778	-0.143749
r_0387	0	0.347441	-4.7945e-30	0
r_0388	0	0	0	0
r_0389	0	0	0	0
r_0390	0	0	0	0
r_0391	0	0	-1.6236e-30	0
r_0392	0	0	0	0
r_0393	0	0.347441	-4.85315e-30	0
r_0394	-4.76099e-07	-2.75e-06	-0.271281	-0.325574
r_0395	0	0	-1.27964e-24	-1.27964e-24
r_0396	0	0	0	0
r_0397	0	-2.02593e-53	0	0
r_0398	0	0	0	0
r_0399	-4.35267	-2.5644	-1.61717	-2.12934
r_0400	0	-0.347441	4.80261e-30	0
r_0401	0.0466917	0.0280299	0.0661869	0.0794333
r_0402	3.62578e-15	9.57471e-31	0	1.90397e-40
r_0403	0	1.18e-06	0.149461	0.179373
r_0404	0	0	0.0271033	0.0325276
r_0405	0	0	0	0
r_0406	1.59827	0.955476	0.383182	0.461071
r_0407	0	0	0	0
r_0408	0	0	0	0
r_0409	0	0	0	0
r_0410	-0.793759	-0.476508	-0.308418	-0.370143
r_0411	4.26669	2.10224	0.976949	1.46187
r_0412	0	0	0	0
r_0413	0	0	0	0
r_0414	0.0389098	0.0233582	0.0661869	0.0794333
r_0415	0.793759	0.476508	0.308418	0.370143
r_0416	0	0	0	0
r_0417	0	0	0	0
r_0418	0.392989	0.235918	0.121431	0.145733
r_0419	0.778195	0.467165	0.246091	0.295343
r_0420	-1.59827	-0.955476	-0.383182	-0.461071
r_0421	0	0	0.0271033	0.0325276
r_0422	0	0	0	0
r_0423	0	0	0	0
r_0424	0	0	0	0
r_0425	0.793759	0.476508	0.266978	0.320409
r_0426	0	0	0	0
r_0427	0	0	7.25917e-34	0
r_0428	0	0	0	0
r_0429	0	0	0	0
r_0430	0	0.347441	-4.66148e-30	0
r_0431	0	0	0	0
r_0432	0	0	0	0
r_0433	0	2.9971e-16	0	0
r_0434	0	0	0	0
r_0435	0.00778195	0.00467165	1.3156e-31	0
r_0436	0	0	0	0
r_0437	0	0	0	0
r_0438	0	-0.347441	4.86621e-30	0
r_0439	-0.778195	-0.467165	-0.0167007	-0.0200431
r_0440	0.778195	0.467165	0.242862	0.291467
r_0441	0	0	0	0
r_0442	4.29862e-16	0	0	-3.62007e-16
r_0443	0.00778195	0.00467165	0	0
r_0444	5.44737	5.70224	0	0
r_0445	0.793759	0.476508	0.158696	0.190457
r_0446	-3.25e-22	-3.25e-22	0	0
r_0447	0	0	0.0479217	0.0575125
r_0448	0	0	0	0
r_0449	0	0	0	0
r_0450	0	0	0	0
r_0451	0	0	0	0
r_0452	0	0	0	0
r_0453	0	2.75e-06	0	0
r_0454	0	6.68979e-71	0	0
r_0455	0	0	0	0
r_0456	3.48109	2.04118	1.13611	1.55201
r_0457	0.0155639	0.0093433	0	0
r_0458	0	0.347441	-4.7945e-30	0
r_0459	0	0	0	0
r_0460	0.01	0.01	0.006	0.006
r_0461	0	-0.347441	4.88401e-30	0
r_0462	-9.94925e-19	-1.1848e-34	-1.29009e-31	0
r_0463	0	0	0	0
r_0464	-1.59827	-0.955476	-0.383182	-0.461071
r_0465	0	0	0	0
r_0466	0	0	0	0
r_0467	0	1.18e-06	0.149461	0.179373
r_0468	0	0	0	0
r_0469	0	0	0	0
r_0470	7.92332e-17	0	-1.3156e-31	0
r_0471	0.520977	0	0	0
r_0472	1.55639	0.93433	0.386823	0.46424
r_0473	0	0	0	0
r_0474	0.00778195	0.00467165	0	0
r_0475	0.840451	1.18659	0.155549	0.18668
r_0476	0	0	0	0
r_0477	0	7.25e-08	0	0
r_0478	0	0	0	0
r_0479	0.778195	0.467165	0.107627	0.129167
r_0480	0	0	0	0
r_0481	0	0	0	0
r_0482	0	-3.85e-09	0	0
r_0483	4.29862e-16	0	0	-3.62007e-16
r_0484	0.520977	0	0	0
r_0485	0.840451	1.18659	0.155549	0.18668
r_0486	0	0	0	0
r_0487	0	0	-1.12e-08	-1.12e-08
r_0488	0	0	0	0
r_0489	0	0	0	0
r_0490	0	1.74908e-33	0	0
r_0491	0	0	0	0
r_0492	0	0	0	0
r_0493	0.0466917	0.0280299	0.0661869	0.0794333
r_0494	0.00778195	0.00467165	0	0
r_0495	0	0	0	0
r_0496	0.793759	0.476508	0.266978	0.320409
r_0497	0	0	0	0
r_0498	0	0	0.119778	0.143749
r_0499	0	0	0	0
r_0500	0.778195	0.467165	0.242862	0.291467
r_0501	0	-8.82707e-31	0	0
r_0502	0	1.55918e-85	0	0
r_0503	0	0	0	0
r_0504	0	-2.12557e-53	0	0
r_0505	0.778195	0.467165	0	0
r_0506	0	0	0	0
r_0507	0.00778195	0.00467165	0	0
R_BIOMASS_0508	0.952812	0.57199	0	0
r_0509	-0.00778195	-0.00467165	0	0
r_0510	-0.00778195	-0.00467165	0	0
r_0511	0.389098	0.233582	0	0
r_0512	0.389098	0.233582	0	0
r_0513	0.778195	0.467165	1.62331	1.94819
r_0514	-1.625e-23	-1.625e-23	-1.37558e-33	0
r_0515	0.778195	0.467165	1.62331	1.94819
r_0516	-1.625e-23	-1.625e-23	-1.80483e-33	0
r_0517	0	0	0	0
r_0518	-3.25e-23	-3.25e-23	0	0
r_0519	-3.25e-23	1.18e-06	0	0
r_0520	0	0	-0.0167007	-0.0200431
r_0521	3.17801	1.90384	1.59228	1.91215
r_0522	-0.778195	-0.467165	-0.0167007	-0.0200431
r_0523	0.01	0.01	0.006	0.006
r_0524	0.01	0.01	0.006	0.006
r_0525	0	0	0	0
r_0526	1.62124	1.38714	0.338217	0.594431
r_0527	0.00778195	0.00467165	0	0
r_0528	0.00778195	0.00467165	0	0
r_0529	0.00778195	0.00467165	0	0
r_0530	0.952812	0.57199	0	0
r_0531	0	0	0	0
r_0532	0	-3.35091e-29	-0.010488	-0.0125871
r_0533	0	0	-2.24e-08	-1.99111e-08
r_0534	0	0	0	0
r_0535	0	0	0	0
r_0536	0	0	0	0
r_0537	0	0	0	0
r_0538	-1.55639	-0.934322	-0.456631	-0.548019
r_0539	0	0	0	0
r_0540	0	9.24019e-19	-2.24e-08	-1.99111e-08
r_0541	0	0	0	0
r_0542	0	0	0	0
r_0543	0	0	0	0
r_0544	0	0	0	0
r_0545	0	0	0	0
r_0546	0	0	0	0
r_0547	0	0	0	0
r_0548	0	0	0	0
r_0549	0	0	0	0
r_0550	0	0	0	0
r_0551	0	0	0	0
r_0552	0	0	0	0
r_0553	-1.20262e-16	-1.20782e-16	0	0
r_0554	0	0	5.66805e-17	-3.71034e-18
r_0555	0	-2.9971e-16	2.13321e-29	0
r_0556	-0.0233459	-0.0140149	0	0
r_0557	0.0233459	0.0140149	1.12e-08	1.12e-08
r_0558	0	0	1.12e-08	1.12e-08
r_0559	0	0	-1.12e-08	-1.12e-08
r_0560	0	0	0	0
r_0561	0	0	0	0
r_0562	0	0	-1.12e-08	-1.12e-08
r_0563	0	0	0	0
r_0564	0	0	-4.05632e-25	4.05632e-25
r_0565	0	0	0	0
r_0566	1.62748e-16	0	1.4479e-16	0
r_0567	0	-5.35183e-70	0	1.27964e-24
r_0568	0	0	0	0
r_0570	-4.74e-07	2.75e-06	0	0
r_0571	0.778195	0	0	0
r_0572	-5.25835	-3.45155	-3.24276	-3.70563
r_0573	0	0	0	0
r_0574	4.29862e-16	0	0	-3.62007e-16
r_0575	0	3.18421e-32	2.57985e-29	0
r_0576	1.44771	1.9337	-2.50036e-29	0
r_0577	0	-6.43884e-30	-1.13324e-29	0
r_0578	-1.89357	-1.08816	-0.560717	-0.861461
r_0579	0.793759	0.476508	0.266978	0.320409
r_0580	0	0	0	0
r_0581	0	0	0	0
r_0582	0	0	0	0
r_0583	0	0	0	0
r_0584	16.1212	12.5258	2.34812	3.35572
r_0586	0	0	0	0
r_0587	0	0	-2.9245e-32	0
r_0588	0	0	0	0
r_0589	0	0	0	0
r_0590	0	2.75e-06	0	0
r_0591	0	0	0	0
r_0592	0	0	0	0
r_0593	0	0	0	0
r_0594	0	0	0	0
r_0595	0	0	0	0
r_0596	0	1.49127e-23	0.0628481	0.0754263
r_0597	0	0	0	0
r_0598	0	-7.25e-08	-0.0628481	-0.0754263
r_0599	0	0	0	0
r_0600	0	0	0	0
r_0601	0	0	0	0
r_0602	0	0	0	0
r_0603	0	0	0	0
r_0604	-7.78e-24	0	0	0
r_0605	-7.78e-24	0	0	0
r_0606	0	0	0	0
r_0607	0.155187	0	0	0
r_0608	0	0.347441	-8.00201e-30	-5.40676e-32
r_0609	0	0	0	0
r_0610	0	0	0	0
r_0611	-0.0155639	-0.0093433	0	0
r_0612	0	0	0	0
r_0613	0	0	0	0
r_0614	0.518797	0.311443	0	0
r_0615	0	0	0	0
r_0616	0	0	0	0
r_0617	0.778195	0.814606	-5.57697e-30	0
r_0618	0	0	1.04611e-29	0
r_0619	0	0	-6.06441e-30	0
r_0620	0	0	1.06687e-29	0
r_0621	0	0	-1.06687e-29	0
r_0622	0	0	-5.42612e-32	0
r_0623	0	-7.16e-22	0	0
r_0624	-1.2e-22	0	0.149722	0.179687
r_0625	0	0	0	0
r_0626	0	0	0	0
r_0627	0	0	0	0
r_0628	0	0	0	0
r_0629	0	2.38573e-32	0	0
r_0630	0	0	0	0
r_0631	0	0	0	0
r_0632	0	-7.03178e-30	-0.157086	0
r_0633	0	0	0	0
r_0634	0	0	0	0
r_0635	0	0	0	0
r_0636	0	0	0	0
r_0637	0	0	0	0
r_0638	0	0	0	0
r_0639	0	0	0	0
r_0640	0.0622556	0.0373732	0	0
r_0641	5.13086	3.03157	2.28021	2.54924
r_0642	5.13086	3.03157	2.28021	2.54924
r_0643	0	0	0	0
r_0644	0	0	0	0
r_0645	0	0	0	0
r_0646	-0.0466917	-0.0280299	-0.0182652	-0.0219208
r_0647	0	0	0	0
r_0648	0	0	0	0
r_0649	0	0	0	0
r_0650	0	0	0	0
r_0651	-5.13086	-3.03157	-1.87386	-2.14601
r_0653	0	0	0	0
r_0654	0	0	0	0
r_0655	0	0	0	0
r_0656	0	0	0	0
r_0657	0	0	0	0
r_0658	0	0	0	0
r_0659	0	0	0	0
r_0660	0	0	0	0
r_0661	0	0	0	0
r_0662	0	0	0	0
r_0663	0	0	0	0
r_0665	0	0	0	0
r_0666	0	0	0	0
r_0667	0	0	0	0
r_0668	0	0	0	0
r_0669	0	0	0	0
r_0670	0	0	0	0
r_0671	0	0	0	0
r_0672	0	0	0	0
r_0673	0	-5.03877e-31	0	0
r_0674	-1.44771	-1.9337	0	0
r_0675	0	0	0	0
r_0676	-1.14e-07	-1.14e-07	0	0
r_0678	0	0	0	0
r_0679	0	0	0	0
r_0680	0	0	0	0
r_0681	0	0	0	0
r_0682	0	0	0	0
r_0683	0	0	0	0
r_0684	0	0	-6.0225e-14	-8.76e-14
r_0685	1.89357	1.08816	-1.06881	-2.22173
r_0687	0	0	0	0
r_0688	0	0	0	0
r_0689	0	0	0	0
r_0690	0	0	0	0
r_0692	0	0	0	0
r_0693	0	0	0	0
r_0694	0	0	0	0
r_0695	0	0	0	0
r_0696	0	0	0	0
r_0697	-8.02281e-17	0	0	0
r_0698	0	0	0	0
r_0699	0	0	0	0
r_0700	0	0	-3.77177e-29	0
r_0701	0	0	0	0
r_0702	0	0	-3.77215e-29	0
r_0703	-9.87668e-17	2.40426e-16	0.149722	0.179687
r_0704	0	0	0	0
r_0705	0	0	0	0
r_0706	-3.1e-23	-3.1e-23	0	0
r_0707	0	0	0	0
r_0708	7.92332e-17	0	-1.3156e-31	0
r_0709	0	0	1.75349e-30	0
r_0710	-7.92332e-17	0	-4.28551e-47	0
r_0711	0	0	0	0
r_0712	0	0	0	0
r_0713	0	0	0	0
r_0714	0	0	0	0
r_0715	0	0	0	0
r_0716	0	0	0	0
r_0717	0	0	-1.12e-08	-9.95556e-09
r_0718	0	6.68979e-71	0	0
r_0719	0	6.68979e-71	0	0
r_0720	0	6.68979e-71	0	0
r_0721	0	6.68979e-71	0	0
r_0722	0	0	0	0
r_0723	0.0103759	0	0.162414	0.194919
r_0725	0	1.08921e-53	2.24e-08	1.99111e-08
r_0726	0	9.24019e-19	0	0
r_0727	0	0	0	0
r_0728	1.59827	0.955478	0.682104	0.819817
r_0729	0	0	0	0
r_0731	0	0	0	0
r_0732	0	0	0	0
r_0733	0	0	0	0
r_0734	0	0	0	0
r_0735	0	0	0	0
r_0736	0	0	0	0
r_0737	0	0	0	0
r_0738	0	0	0	0
r_0739	0	0	0	0
r_0740	0	0	0	0
r_0741	0	0	0	0
r_0742	0	0	0	0
r_0743	0	0	0	0
r_0744	0	0	0	0
r_0745	0	0	0	0
r_0746	0	0	0	0
r_0747	0	0	0	0
r_0748	0	0	0	0
r_0749	0	0	0	0
r_0750	0	0	0	0
r_0751	0	0	0	0
r_0752	0	0	0	0
r_0753	0	0	0	0
r_0754	0	0	0	0
r_0755	0	0	0	0
r_0756	0	0	0	0
r_0757	0	0	0	0
r_0758	0	0	0	0
r_0759	0	0	0	0
r_0760	0	0	0	0
r_0761	0	0	0	0
r_0762	0	0	0	0
r_0763	0	0	0	0
r_0764	0	0	0	0
r_0765	0	0	0	0
r_0766	0	0	0	0
r_0767	0	0	-0.130266	-0.156336
r_0768	0	0	0	0
r_0769	0	0	1.5006e-31	0
r_0770	0	0	0	0
r_0771	0	0	0	0
r_0772	0	0	0	0
r_0773	0	0	0	0
r_0774	0	0	0	0
r_0775	0	0	0	0
r_0776	0	0	0	0
r_0777	0	0	0	0
r_0778	0	0	0	0
r_0779	0	0	0	0
r_0780	0	0	0	0
r_0781	0	0	0	0
r_0782	0	0	0	0
r_0783	0	0	0	0
r_0784	0	0	0	0
r_0785	0	0	0	0
r_0786	0	0	0	0
r_0787	-1.2e-22	0	0	0
r_0788	0	0	0	0
r_0789	0	0	0	0
r_0790	0	0	0	0
r_0791	0	0	0	0
r_0792	0	0	0	0
r_0793	0	0	0	0
r_0794	0	0	0	0
r_0795	0	6.68979e-71	0	0
r_0796	0	0	0	0
r_0797	0	0	0	0
r_0798	0	0	0	0
r_0799	0	0	0	0
r_0800	0	0	0	0
r_0801	0	0	0	0
r_0802	0	0	0	0
r_0803	0	0	0	0
r_0804	0	0	0	0
r_0805	0	0	0	0
r_0806	0	0	0	0
r_0807	0	0	0	0
r_0808	0	0	0	0
r_0809	0	0	0	0
r_0810	0	0	0	0
r_0811	0	0	0	0
r_0812	0	0	0	0
r_0813	0	0	0	0
r_0814	0	0	0	0
r_0815	0	0	0	0
r_0816	0	0	0	0
r_0817	0	0	0	0
r_0818	0	0	0	0
r_0819	0	0	0	0
r_0820	0	0	0	0
r_0821	0	0	0	0
r_0822	0	0	0	0
r_0823	0	0	0	0
r_0824	0	0	0	0
r_0825	0	0	0	0
r_0826	0	0	0	0
r_0827	0	0	0	0
r_0828	0	0	0	0
r_0829	0	0	0	0
r_0830	0	0	0	0
r_0831	0	0	0	0
r_0832	1.2e-22	0	0	0
r_0833	0	0	0	0
r_0834	0	0	0	0
r_0835	0	0	0	0
r_0836	0	0	0	0
r_0837	0	0	0	0
r_0838	0	0	0	0
r_0839	0	0	0	0
r_0840	0	6.68979e-71	0	0
r_0841	0	6.68979e-71	0	0
r_0842	0	1.18e-06	0	0
r_0843	0	1.18e-06	0	0
r_0844	0	1.18e-06	0	0
r_0845	0	0	0	0
r_0846	0	0	0	0
r_0847	0	0	0	0
r_0848	0	0	0	0
r_0849	0	0	0.130266	0.0694933
r_0850	0	0	0	0.086843
r_0851	0	0	0	0
r_0852	0	0	0	0
r_0853	0	0	0	0
r_0854	0	0	0	0
r_0855	0	0	0	0
r_0856	0	0	0	0
r_0857	0	0	0	0
r_0858	0	0	0	0
r_0859	0	1.49127e-23	0.0628481	0.0754263
r_0860	0	0	0	0
r_0861	0	0	0	0
r_0862	0	0	0	0
r_0863	0	0	0	0
r_0864	0	0	0	0
r_0865	0	0	0	0
r_0866	0.0311278	0.0186866	0	0
r_0867	0	0	0	0
r_0868	0	0	0	0
r_0869	0	0	0	0
r_0870	0	0	0	0
r_0871	0	0	0	0
r_0872	0	0	0	0
r_0873	0	0	0	0
r_0874	0	0	0	0
r_0875	0	0	0	0
r_0876	0	0	0	0
r_0877	0	0	0	0
r_0878	0	0	0	0
r_0879	0	0	0	0
r_0880	0	0	0	0
r_0881	0	0	0	0
r_0882	0	0	0	0
r_0883	0	0	0	0
r_0884	0	0	0	0
r_0885	0	0	0	0
r_0886	0	0	0	0
r_0887	0	0	0	0
r_0888	0	0	0	0
r_0889	-1.2e-22	0	0	0
r_0890	-1.2e-22	0	0	0
r_0891	-1.2e-22	0	0	0
r_0892	-1.2e-22	0	0	0
r_0893	1.2e-22	0	0	0
r_0894	0	0	0	0
r_0895	0	0	0	0
r_0896	0	0	0	0
r_0897	0	0	0	0
r_0898	0	0	0	0
r_0901	0	0	0	0
r_0902	-0.0233459	-0.0140149	-1.12e-08	-1.12e-08
r_0903	0	0	0	0
r_0904	0	1.18e-06	0.0449757	0.0539769
r_0905	0	0	0	0
r_0906	0	-6.68979e-71	0	0
r_0907	0	6.68979e-71	0	0
r_0908	0	6.68979e-71	0	0
r_0909	0	-6.68979e-71	0	0
r_0910	0	6.68979e-71	0	0
r_0911	0	0	0	0
r_0912	0	0	0	0
r_0913	0	0	0	0
r_0914	-1.2e-22	0	0	0
r_0915	-1.2e-22	0	0	0
r_0916	0	0	0	0
r_0917	-1.2e-22	0	0	0
r_0918	0	0	0	0
r_0919	0	0	0	0
r_0921	0	0	0	0
r_0922	0	0	0	0
r_0923	0	0	0	0
r_0924	0	0	0	0
r_0925	0	0	0	0
r_0926	0	0	0	0
r_0927	0	0	0	0
r_0928	0	0	0	0
r_0929	0	0	3.75808e-29	0
r_0930	0	0	-3.76239e-29	0
r_0931	0	0	-3.77173e-29	0
r_0932	0	0	0	0
r_0934	0	0	0	0
r_0935	0	0	0	0
r_0936	0	-6.44418e-30	0	0
r_0937	0	0	0	0
r_0938	0	0	0.343505	0.036404
r_0939	-5.13086	-3.03157	-1.93671	-2.51284
r_0940	-5.13086	-3.03157	-2.28021	-2.54924
r_0941	0	0	0	0
r_0942	0	-8.82707e-31	0	0
r_0943	4.29862e-16	0	0	-3.62007e-16
r_0944	0	0	0	0
r_0945	0	0	-0.181202	-0.0289423
r_0946	0	3.36136e-30	0.157086	0
r_0947	0	0	0	0
r_0948	0	0	0	0
r_0949	0	0	0	0
r_0950	0	0	5.66805e-17	-3.71034e-18
r_0951	0	0	0	0
r_0952	0	0	0	0
r_0953	0	0	0	0
r_0954	0	0	0	0
r_0955	0	0	0	0
r_0956	0	0	1.12e-08	1.12e-08
r_0957	0	0	1.12e-08	1.12e-08
r_0958	0	0	0	0
r_0959	0	0	0.334014	0.400862
r_0960	0	0	0.334014	0.400862
r_0961	0	0	-0.130266	-0.156336
r_0962	0	0	0	0
r_0963	0	0	0	0
r_0964	0	0	0	0
r_0965	0	0	0	0
r_0966	-0.778195	-0.467165	0	0
r_0968	0	0	0	0
r_0969	0	0	0	0
r_0970	0	0	0	0
r_0971	0	0	0	0
r_0972	0	0	1.62952	3.08319
r_0973	0	0	1.62952	3.08319
r_0974	0	0	0	0
r_0975	0	0	0	0
r_0976	0	0	0	0
r_0977	0	0	0	0
r_0978	0	0	0	0
r_0979	0	0	0	0
r_0980	0	0	0	0
r_0981	0	0	0	0
r_0982	0	0	0	0
r_0983	0	0	0	0
r_0984	0	0	0	0
r_0985	0	0	0	0
r_0986	0	0	0	0
r_0987	0	0	0	0
r_0988	0	0	0	0
r_0989	0	0	0	0
r_0990	0	0	0	0
r_0991	0	0	0	0
r_0992	0	0	0	0
r_0993	0	0	0	0
r_0994	0	0	0	0
r_0995	0	0	0	0
r_0996	0	0	0	0
r_0997	0	0	0	0
r_0998	0	0	0	0
r_0999	0	0	0	0
r_1000	0	0	0	0
r_1001	0	0	0	0
r_1002	0	0	0	0
r_1003	0	0	0	0
r_1004	0	0	0	0
r_1005	0	0	0	0
r_1006	0	0	0	0
r_1007	0	0	0	0
r_1008	0	0	0	0
r_1009	0	0	0	0
r_1010	0	0	0	0
r_1011	0	0	0	0
r_1012	0	0	0	0
r_1013	0	0	0	0
r_1014	0	0	0	0
r_1015	0	0	0	0
r_1016	0	0	0	0
r_1017	0	0	0	0
r_1018	0	0	0	0
r_1019	0	0	0	0
r_1020	0	0	0	0
r_1021	0	0	0	0
r_1022	0	0	0	0
r_1023	0	0	0	0
r_1024	0	0	0	0
r_1025	0	0	0	0
r_1026	0	0	0	0
r_1027	0	0	0	0
r_1028	0	0	0	0
r_1029	0	0	0	0
r_1030	0	0	0	0
r_1031	0	0	0	0
r_1032	0	0	0	0
r_1033	0	0	0	0
r_1034	0	0	0	0
r_1035	0	0	0	0
r_1036	0	0	0	0
r_1037	0	0	0	0
r_1038	0	0	0	0
r_1039	0	0	0	0
r_1040	0	0	0	0
r_1041	0	0	0	0
r_1042	0	0	0	0
r_1043	0	0	0	0
r_1044	0	0	0	0
r_1045	0	0	0	0
r_1046	0	0	0	0
r_1047	0	0	0	0
r_1048	0	0	0	0
r_1049	0	0	0	0
r_1050	0	0	0	0
r_1051	0	0	0	0
r_1052	0	0	0	0
r_1053	0	0	0	0
r_1054	0	0	0	0
r_1055	0	0	0	0
r_1056	0	0	0	0
r_1057	0	0	0	0
r_1058	0	0	0	0
r_1059	0	0	0	0
r_1060	0	0	0	0
r_1061	1.2e-22	0	0	0
r_1062	0	1.18e-06	0	0
r_1064	0	0	0	0
r_1065	0	0	0	0
r_1068	1.55639	0.934322	0.456631	0.548019
r_1070	0	0	0	0
